# Supplementary material for: 6-Nitro­benzimidazolium dihydrogen phosphate 6-nitro­benzimidazole solvate dihydrate
Source: Acta Crystallogr Sect E Struct Rep Online. 2010 Jun 23;66(Pt 7):o1757–8. doi: 10.1107/S1600536810023603 (PMC3006800; doi:10.1107/S1600536810023603)
Supplement: Supplementary file 1 [file e-66-o1757-sup1.cif]

##############################################################################
###                                                                        ###
###        Electronic paper (Acta Crystallographica Section E)             ###
###                                                                        ###
##############################################################################
#                                                                            #
# This CIF contains the data in a paper accepted for publication in Acta     #
# Crystallographica Section E. It conforms to the requirements of Notes      #
# for Authors for Section E, and has been peer reviewed under the auspices   #
# of the IUCr Commission on Journals.                                        #
#                                                                            #
# Full details of the Crystallographic Information File format               #
# are given in the paper "The Crystallographic Information File (CIF):       #
# a New Standard Archive File for Crystallography" by S. R. Hall, F. H.      #
# Allen and I. D. Brown [Acta Cryst. (1991), A47, 655-685].                  #
#                                                                            #
# The current version of the core CIF dictionary is obtainable from          #
# ftp://ftp.iucr.org/pub/cif_core.dic. The current version number is 2.4.    #
#                                                                            #
# Software is freely available for graphical display of the structure(s) in  #
# this CIF.  For information consult the CIF home page http://www.iucr.org/  #
# cif/home.html                                                              #
#                                                                            #
# This file may be used for bona fide research purposes within the           #
# scientific community so long as proper attribution is given to the journal # 
# article from which it was obtained.                                        #
#                                                                            #
##############################################################################
                                             
data_I
_audit_creation_method     SHELXL-97
_chemical_name_systematic
;
6-Nitrobenzimidazolium dihydrogen phosphate 6-nitrobenzimidazole solvate
dihydrate
;
_chemical_name_common     ?
_chemical_formula_moiety     'C7 H6 N3 O2 +, H2 P O4 -, (C7 H5 N3 O2), 2(H2 O)'
_chemical_formula_sum     'C14 H17 N6 O10 P'
_chemical_formula_iupac     'C7 H6 N3 O2 +, H2 P O4 -, C7 H5 N3 O2, 2H2 O'
_chemical_formula_weight     460.31
_chemical_melting_point     ?
_symmetry_cell_setting     triclinic
_symmetry_space_group_name_H-M     'P -1'
_symmetry_space_group_name_Hall     '-P 1'
loop_
    _symmetry_equiv_pos_as_xyz
    'x, y, z'
    '-x, -y, -z'
_cell_length_a     9.4683(19)
_cell_length_b     9.990(2)
_cell_length_c     11.407(2)
_cell_angle_alpha     90.73(3)
_cell_angle_beta     107.10(3)
_cell_angle_gamma     111.66(3)
_cell_volume     949.4(3)
_cell_formula_units_Z     2
_cell_measurement_reflns_used     6404
_cell_measurement_theta_min     3.10
_cell_measurement_theta_max     27.45
_cell_measurement_temperature     293(2)
_exptl_crystal_description     platelet
_exptl_crystal_colour     yellow
_exptl_crystal_size_max     0.37
_exptl_crystal_size_mid     0.32
_exptl_crystal_size_min     0.12
_exptl_crystal_density_diffrn     1.610
_exptl_crystal_density_meas     ?
_exptl_crystal_density_method     'not measured'
_exptl_crystal_F_000     476
_exptl_absorpt_coefficient_mu     0.216
_exptl_absorpt_correction_type     multi-scan
_exptl_absorpt_process_details     '(ABSCOR; Higashi, 1995)'
_exptl_absorpt_correction_T_min     0.924
_exptl_absorpt_correction_T_max     0.975
_exptl_special_details
;
;
_diffrn_ambient_temperature     293(2)
_diffrn_radiation_type     MoK\a
_diffrn_radiation_wavelength     0.71073
_diffrn_radiation_source     'fine-focus sealed tube'
_diffrn_radiation_monochromator     graphite
_diffrn_measurement_device_type     'Rigaku R-AXIS RAPID'
_diffrn_measurement_method     '\w scans'
_diffrn_detector_area_resol_mean     ?
_diffrn_reflns_number     9332
_diffrn_reflns_av_R_equivalents     0.0214
_diffrn_reflns_av_sigmaI/netI     0.0317
_diffrn_reflns_theta_min     3.10
_diffrn_reflns_theta_max     27.45
_diffrn_reflns_theta_full     27.45
_diffrn_measured_fraction_theta_max     0.989
_diffrn_measured_fraction_theta_full     0.989
_diffrn_reflns_limit_h_min     -12
_diffrn_reflns_limit_h_max     12
_diffrn_reflns_limit_k_min     -12
_diffrn_reflns_limit_k_max     12
_diffrn_reflns_limit_l_min     -14
_diffrn_reflns_limit_l_max     14
_diffrn_standards_number     ?
_diffrn_standards_interval_count     ?
_diffrn_standards_interval_time     ?
_diffrn_standards_decay_%     ?
_refine_special_details
;
Refinement of <i>F</i>^2^ against ALL reflections. The weighted <i>R</i>-factor
<i>wR</i> and goodness of fit <i>S</i> are based on <i>F</i>^2^, conventional
<i>R</i>-factors <i>R</i> are based on <i>F</i>, with <i>F</i> set to zero for
negative <i>F</i>^2^. The threshold expression of <i>F</i>^2^ >
\s(<i>F</i>^2^) is used only for calculating <i>R</i>-factors(gt) <i>etc</i>.
and is not relevant to the choice of reflections for refinement.
<i>R</i>-factors based on <i>F</i>^2^ are statistically about twice as large
as those based on <i>F</i>, and <i>R</i>- factors based on ALL data will be
even larger.
;
_reflns_number_total     4286
_reflns_number_gt     2827
_reflns_threshold_expression     >2sigma(I)
_refine_ls_structure_factor_coef     Fsqd
_refine_ls_matrix_type     full
_refine_ls_R_factor_all     0.0764
_refine_ls_R_factor_gt     0.0408
_refine_ls_wR_factor_gt     0.1012
_refine_ls_wR_factor_ref     0.1413
_refine_ls_goodness_of_fit_ref     1.135
_refine_ls_restrained_S_all     1.135
_refine_ls_number_reflns     4286
_refine_ls_number_parameters     280
_refine_ls_number_restraints     0
_refine_ls_hydrogen_treatment     constr
_refine_ls_weighting_scheme     calc
_refine_ls_weighting_details
         'calc w=1/[\s^2^(Fo^2^)+(0.0532P)^2^+0.7024P] where P=(Fo^2^+2Fc^2^)/3'
_atom_sites_solution_hydrogens     geom
_atom_sites_solution_primary     direct
_atom_sites_solution_secondary     difmap
_refine_ls_shift/su_max     0.005
_refine_ls_shift/su_mean     0.001
_refine_diff_density_max     0.430
_refine_diff_density_min     -0.471
_refine_ls_extinction_method     none
_refine_ls_extinction_coef     ?
loop_
    _atom_type_symbol
    _atom_type_description
    _atom_type_scat_dispersion_real
    _atom_type_scat_dispersion_imag
    _atom_type_scat_source
    'C' 'C' 0.0033 0.0016
                         'International Tables Vol C Tables 4.2.6.8 and 6.1.1.4'
    'H' 'H' 0.0000 0.0000
                         'International Tables Vol C Tables 4.2.6.8 and 6.1.1.4'
    'N' 'N' 0.0061 0.0033
                         'International Tables Vol C Tables 4.2.6.8 and 6.1.1.4'
    'O' 'O' 0.0106 0.0060
                         'International Tables Vol C Tables 4.2.6.8 and 6.1.1.4'
    'P' 'P' 0.1023 0.0942
                         'International Tables Vol C Tables 4.2.6.8 and 6.1.1.4'
_computing_data_collection     'RAPID-AUTO (Rigaku, 1998)'
_computing_cell_refinement     'RAPID-AUTO (Rigaku, 1998)'
_computing_data_reduction     'Crystal Structure (Rigaku/MSC, 2002)'
_computing_structure_solution     'SHELXS97 (Sheldrick, 2008)'
_computing_structure_refinement     'SHELXL97 (Sheldrick, 2008)'
_computing_molecular_graphics
                '<i>ORTEPII</i> (Johnson, 1976) and DIAMOND (Brandenburg, 2008)'
_computing_publication_material     'SHELXL97 (Sheldrick, 2008)'
loop_
    _atom_site_type_symbol
    _atom_site_label
    _atom_site_fract_x
    _atom_site_fract_y
    _atom_site_fract_z
    _atom_site_U_iso_or_equiv
    _atom_site_adp_type
    _atom_site_calc_flag
    _atom_site_refinement_flags
    _atom_site_occupancy
    _atom_site_disorder_assembly
    _atom_site_disorder_group
    P P1 0.46015(8) 0.77962(7) 0.52850(6) 0.03448(19) Uani d . 1 . .
    O O1 1.0279(3) 0.6110(3) 0.1175(3) 0.0759(8) Uani d . 1 . .
    N N1 0.4441(3) 0.4733(2) 0.2701(2) 0.0392(5) Uani d . 1 . .
    H H1A 0.4368 0.4114 0.3221 0.047 Uiso calc R 1 . .
    C C1 0.6946(3) 0.4893(3) 0.2258(2) 0.0336(5) Uani d . 1 . .
    H H1B 0.7181 0.4226 0.2760 0.040 Uiso calc R 1 . .
    O O2 0.9605(3) 0.4445(3) 0.2308(2) 0.0638(6) Uani d . 1 . .
    N N2 0.3902(3) 0.6274(2) 0.1497(2) 0.0385(5) Uani d . 1 . .
    H H2A 0.3417 0.6800 0.1120 0.046 Uiso calc R 1 . .
    C C2 0.5632(3) 0.5227(3) 0.2149(2) 0.0313(5) Uani d . 1 . .
    O O3 1.1886(3) 1.0612(3) 0.1237(3) 0.0771(8) Uani d . 1 . .
    N N3 0.9352(3) 0.5369(3) 0.1686(2) 0.0447(6) Uani d . 1 . .
    C C3 0.5284(3) 0.6217(3) 0.1383(2) 0.0317(5) Uani d . 1 . .
    O O4 1.0632(3) 1.1997(3) 0.1303(3) 0.0762(8) Uani d . 1 . .
    N N4 1.0431(3) 0.7285(2) 0.4511(2) 0.0379(5) Uani d . 1 . .
    C C4 0.6251(3) 0.6929(3) 0.0684(2) 0.0376(6) Uani d . 1 . .
    H H4B 0.6011 0.7583 0.0168 0.045 Uiso calc R 1 . .
    O O5 0.4699(3) 0.8359(2) 0.40310(18) 0.0489(5) Uani d . 1 . .
    H H5A 0.4918 0.9324 0.4014 0.050 Uiso d . 1 . .
    N N5 0.8298(3) 0.7543(2) 0.47608(19) 0.0375(5) Uani d . 1 . .
    H H5B 0.7499 0.7403 0.5024 0.045 Uiso calc R 1 . .
    C C5 0.7570(3) 0.6616(3) 0.0796(2) 0.0376(6) Uani d . 1 . .
    H H5C 0.8259 0.7070 0.0355 0.045 Uiso calc R 1 . .
    O O6 0.2931(2) 0.6510(2) 0.4983(2) 0.0471(5) Uani d . 1 . .
    H H6A 0.1868 0.6647 0.4826 0.050 Uiso d . 1 . .
    N N6 1.0976(3) 1.0955(3) 0.1613(2) 0.0492(6) Uani d . 1 . .
    C C6 0.7888(3) 0.5623(3) 0.1566(2) 0.0347(6) Uani d . 1 . .
    O O7 0.5822(2) 0.7132(2) 0.57244(19) 0.0456(5) Uani d . 1 . .
    C C7 0.3444(3) 0.5381(3) 0.2287(3) 0.0425(6) Uani d . 1 . .
    H H7B 0.2539 0.5234 0.2518 0.051 Uiso calc R 1 . .
    O O8 0.4731(3) 0.8988(2) 0.61749(16) 0.0435(5) Uani d . 1 . .
    C C8 1.0885(3) 0.9142(3) 0.3032(2) 0.0367(6) Uani d . 1 . .
    H H8B 1.1769 0.9045 0.2902 0.044 Uiso calc R 1 . .
    O O9 0.2853(3) 0.8166(3) 0.0119(2) 0.0625(6) Uani d . 1 . .
    H H9A 0.2025 0.8421 0.0112 0.050 Uiso d . 1 . .
    H H9B 0.3401 0.8590 -0.0339 0.050 Uiso d . 1 . .
    C C9 1.0114(3) 0.8331(3) 0.3813(2) 0.0320(5) Uani d . 1 . .
    O O10 0.4652(3) 0.9058(3) 0.8556(2) 0.0754(8) Uani d . 1 . .
    H H10A 0.4652 0.8914 0.7771 0.050 Uiso d . 1 . .
    H H10B 0.5564 0.9646 0.9008 0.050 Uiso d . 1 . .
    C C10 0.8767(3) 0.8494(3) 0.3970(2) 0.0322(5) Uani d . 1 . .
    C C11 0.8168(3) 0.9477(3) 0.3391(2) 0.0389(6) Uani d . 1 . .
    H H11A 0.7279 0.9578 0.3508 0.047 Uiso calc R 1 . .
    C C12 0.8942(3) 1.0293(3) 0.2638(2) 0.0401(6) Uani d . 1 . .
    H H12A 0.8592 1.0976 0.2244 0.048 Uiso calc R 1 . .
    C C13 1.0254(3) 1.0093(3) 0.2469(2) 0.0364(6) Uani d . 1 . .
    C C14 0.9324(3) 0.6863(3) 0.5052(2) 0.0387(6) Uani d . 1 . .
    H H14A 0.9253 0.6161 0.5585 0.046 Uiso calc R 1 . .
loop_
    _atom_site_aniso_label
    _atom_site_aniso_U_11
    _atom_site_aniso_U_22
    _atom_site_aniso_U_33
    _atom_site_aniso_U_12
    _atom_site_aniso_U_13
    _atom_site_aniso_U_23
    P1 0.0389(4) 0.0324(4) 0.0420(4) 0.0175(3) 0.0220(3) 0.0148(3)
    O1 0.0584(15) 0.097(2) 0.104(2) 0.0408(15) 0.0564(15) 0.0469(16)
    N1 0.0364(12) 0.0418(13) 0.0442(13) 0.0156(10) 0.0187(10) 0.0156(10)
    C1 0.0338(13) 0.0333(13) 0.0338(13) 0.0131(11) 0.0109(10) 0.0113(10)
    O2 0.0587(14) 0.0820(17) 0.0750(16) 0.0482(14) 0.0283(12) 0.0319(13)
    N2 0.0416(13) 0.0427(13) 0.0403(12) 0.0253(11) 0.0146(10) 0.0109(10)
    C2 0.0294(12) 0.0323(13) 0.0327(13) 0.0109(10) 0.0120(10) 0.0063(10)
    O3 0.0843(18) 0.103(2) 0.0893(18) 0.0559(17) 0.0655(16) 0.0499(16)
    N3 0.0375(13) 0.0537(15) 0.0484(14) 0.0204(12) 0.0182(11) 0.0078(11)
    C3 0.0347(13) 0.0311(13) 0.0282(12) 0.0131(11) 0.0084(10) 0.0037(9)
    O4 0.0911(19) 0.0713(16) 0.101(2) 0.0464(15) 0.0594(16) 0.0566(15)
    N4 0.0334(12) 0.0393(12) 0.0444(13) 0.0156(10) 0.0151(10) 0.0105(10)
    C4 0.0433(15) 0.0337(13) 0.0330(13) 0.0130(12) 0.0107(11) 0.0087(10)
    O5 0.0798(15) 0.0367(10) 0.0441(11) 0.0264(11) 0.0341(11) 0.0164(8)
    N5 0.0325(12) 0.0453(13) 0.0373(12) 0.0135(10) 0.0172(9) 0.0084(9)
    C5 0.0366(14) 0.0419(15) 0.0325(13) 0.0109(12) 0.0144(11) 0.0086(11)
    O6 0.0365(11) 0.0321(10) 0.0764(14) 0.0126(8) 0.0240(10) 0.0171(9)
    N6 0.0469(14) 0.0591(16) 0.0500(15) 0.0219(13) 0.0252(12) 0.0194(12)
    C6 0.0289(13) 0.0423(14) 0.0322(13) 0.0149(11) 0.0078(10) 0.0036(10)
    O7 0.0405(11) 0.0490(11) 0.0649(13) 0.0249(9) 0.0316(10) 0.0280(10)
    C7 0.0383(15) 0.0491(16) 0.0470(16) 0.0212(13) 0.0182(12) 0.0106(12)
    O8 0.0659(13) 0.0377(10) 0.0380(10) 0.0233(10) 0.0281(9) 0.0151(8)
    C8 0.0297(13) 0.0420(15) 0.0407(14) 0.0125(11) 0.0166(11) 0.0042(11)
    O9 0.0635(14) 0.0811(16) 0.0725(15) 0.0465(13) 0.0389(12) 0.0432(12)
    C9 0.0291(12) 0.0320(13) 0.0331(13) 0.0088(10) 0.0116(10) 0.0031(10)
    O10 0.0840(19) 0.100(2) 0.0467(13) 0.0308(16) 0.0344(13) 0.0136(13)
    C10 0.0298(13) 0.0349(13) 0.0319(13) 0.0097(11) 0.0133(10) 0.0055(10)
    C11 0.0332(14) 0.0465(15) 0.0410(15) 0.0189(12) 0.0133(11) 0.0054(11)
    C12 0.0376(14) 0.0437(15) 0.0426(15) 0.0183(12) 0.0148(12) 0.0108(11)
    C13 0.0357(14) 0.0355(14) 0.0360(14) 0.0090(11) 0.0150(11) 0.0075(10)
    C14 0.0367(14) 0.0356(14) 0.0417(15) 0.0111(12) 0.0132(11) 0.0093(11)
_geom_special_details
;
All e.s.d.'s (except the e.s.d. in the dihedral angle between two l.s. planes)
are estimated using the full covariance matrix. The cell e.s.d.'s are taken
into account individually in the estimation of e.s.d.'s in distances, angles
and torsion angles; correlations between e.s.d.'s in cell parameters are only
used when they are defined by crystal symmetry. An approximate (isotropic)
treatment of cell e.s.d.'s is used for estimating e.s.d.'s involving l.s.
planes.
;
loop_
    _geom_bond_atom_site_label_1
    _geom_bond_atom_site_label_2
    _geom_bond_site_symmetry_2
    _geom_bond_distance
    _geom_bond_publ_flag
    P1 O8 . 1.500(2) y
    P1 O7 . 1.504(2) y
    P1 O5 . 1.5591(19) y
    P1 O6 . 1.562(2) y
    O1 N3 . 1.221(3) ?
    N1 C7 . 1.315(4) ?
    N1 C2 . 1.388(3) ?
    N1 H1A . 0.8600 ?
    C1 C2 . 1.376(3) ?
    C1 C6 . 1.378(3) ?
    C1 H1B . 0.9300 ?
    O2 N3 . 1.221(3) ?
    N2 C7 . 1.328(3) ?
    N2 C3 . 1.374(3) ?
    N2 H2A . 0.8600 ?
    C2 C3 . 1.393(3) ?
    O3 N6 . 1.215(3) ?
    N3 C6 . 1.467(3) ?
    C3 C4 . 1.394(4) ?
    O4 N6 . 1.228(3) ?
    N4 C14 . 1.310(3) ?
    N4 C9 . 1.388(3) ?
    C4 C5 . 1.367(4) ?
    C4 H4B . 0.9300 ?
    O5 H5A . 0.9100 ?
    N5 C14 . 1.348(4) ?
    N5 C10 . 1.364(3) ?
    N5 H5B . 0.8600 ?
    C5 C6 . 1.391(4) ?
    C5 H5C . 0.9300 ?
    O6 H6A . 1.0287 ?
    N6 C13 . 1.463(3) ?
    C7 H7B . 0.9300 ?
    C8 C13 . 1.371(4) ?
    C8 C9 . 1.396(3) ?
    C8 H8B . 0.9300 ?
    O9 H9A . 0.9074 ?
    O9 H9B . 0.8512 ?
    C9 C10 . 1.405(3) ?
    O10 H10A . 0.9048 ?
    O10 H10B . 0.8438 ?
    C10 C11 . 1.389(4) ?
    C11 C12 . 1.373(4) ?
    C11 H11A . 0.9300 ?
    C12 C13 . 1.395(4) ?
    C12 H12A . 0.9300 ?
    C14 H14A . 0.9300 ?
loop_
    _geom_angle_atom_site_label_1
    _geom_angle_atom_site_label_2
    _geom_angle_atom_site_label_3
    _geom_angle_site_symmetry_1
    _geom_angle_site_symmetry_3
    _geom_angle
    _geom_angle_publ_flag
    O8 P1 O7 . . 115.73(13) ?
    O8 P1 O5 . . 109.95(10) ?
    O7 P1 O5 . . 108.51(11) ?
    O8 P1 O6 . . 110.30(12) ?
    O7 P1 O6 . . 105.62(11) ?
    O5 P1 O6 . . 106.23(13) ?
    C7 N1 C2 . . 107.7(2) ?
    C7 N1 H1A . . 126.2 ?
    C2 N1 H1A . . 126.2 ?
    C2 C1 C6 . . 114.8(2) ?
    C2 C1 H1B . . 122.6 ?
    C6 C1 H1B . . 122.6 ?
    C7 N2 C3 . . 108.4(2) ?
    C7 N2 H2A . . 125.8 ?
    C3 N2 H2A . . 125.8 ?
    C1 C2 N1 . . 131.2(2) ?
    C1 C2 C3 . . 122.0(2) ?
    N1 C2 C3 . . 106.8(2) ?
    O1 N3 O2 . . 122.8(3) ?
    O1 N3 C6 . . 118.4(2) ?
    O2 N3 C6 . . 118.8(2) ?
    N2 C3 C2 . . 106.2(2) ?
    N2 C3 C4 . . 131.9(2) ?
    C2 C3 C4 . . 121.9(2) ?
    C14 N4 C9 . . 104.8(2) ?
    C5 C4 C3 . . 116.5(2) ?
    C5 C4 H4B . . 121.8 ?
    C3 C4 H4B . . 121.8 ?
    P1 O5 H5A . . 115.9 ?
    C14 N5 C10 . . 107.1(2) ?
    C14 N5 H5B . . 126.5 ?
    C10 N5 H5B . . 126.5 ?
    C4 C5 C6 . . 120.4(2) ?
    C4 C5 H5C . . 119.8 ?
    C6 C5 H5C . . 119.8 ?
    P1 O6 H6A . . 123.8 ?
    O3 N6 O4 . . 122.7(3) ?
    O3 N6 C13 . . 118.9(3) ?
    O4 N6 C13 . . 118.4(2) ?
    C1 C6 C5 . . 124.3(2) ?
    C1 C6 N3 . . 117.6(2) ?
    C5 C6 N3 . . 118.0(2) ?
    N1 C7 N2 . . 110.9(2) ?
    N1 C7 H7B . . 124.5 ?
    N2 C7 H7B . . 124.5 ?
    C13 C8 C9 . . 115.7(2) ?
    C13 C8 H8B . . 122.2 ?
    C9 C8 H8B . . 122.2 ?
    H9A O9 H9B . . 116.1 ?
    N4 C9 C8 . . 130.5(2) ?
    N4 C9 C10 . . 109.0(2) ?
    C8 C9 C10 . . 120.4(2) ?
    H10A O10 H10B . . 110.3 ?
    N5 C10 C11 . . 132.1(2) ?
    N5 C10 C9 . . 105.6(2) ?
    C11 C10 C9 . . 122.3(2) ?
    C12 C11 C10 . . 117.3(2) ?
    C12 C11 H11A . . 121.4 ?
    C10 C11 H11A . . 121.4 ?
    C11 C12 C13 . . 119.7(3) ?
    C11 C12 H12A . . 120.1 ?
    C13 C12 H12A . . 120.1 ?
    C8 C13 C12 . . 124.6(2) ?
    C8 C13 N6 . . 118.7(2) ?
    C12 C13 N6 . . 116.7(2) ?
    N4 C14 N5 . . 113.5(2) ?
    N4 C14 H14A . . 123.3 ?
    N5 C14 H14A . . 123.3 ?
loop_
    _geom_hbond_atom_site_label_D
    _geom_hbond_atom_site_label_H
    _geom_hbond_atom_site_label_A
    _geom_hbond_site_symmetry_A
    _geom_hbond_distance_DH
    _geom_hbond_distance_HA
    _geom_hbond_distance_DA
    _geom_hbond_angle_DHA
    _geom_hbond_publ_flag
    N1 H1A O7 2_666 0.86 1.74 2.600(2) 179 yes
    N2 H2A O9 1_555 0.86 1.92 2.752(2) 164 yes
    O6 H6A N4 1_455 1.03 1.66 2.665(2) 165 yes
    O5 H5A O8 2_676 0.91 1.62 2.531(2) 174 yes
    N5 H5B O7 1_555 0.86 1.91 2.773(2) 176 yes
    O9 H9A O3 1_455 0.91 2.59 3.269(2) 132 no
    O9 H9A O4 2_675 0.91 2.43 3.161(2) 137 yes
    O9 H9B O10 1_554 0.85 1.92 2.754(2) 165 yes
    O10 H10A O8 1_555 0.91 1.85 2.740(2) 169 yes
    O10 H10B O9 2_676 0.84 2.16 2.917(2) 149 yes
    O10 H10B O3 2_776 0.84 2.61 3.106(2) 119 no
data_global
_journal_date_recd_electronic     2010-05-29
_journal_date_accepted     2010-06-18
_journal_name_full     'Acta Crystallographica, Section E'
_journal_year     2010
_journal_volume     66
_journal_issue      7
_journal_page_first     o1757
_journal_page_last     o1758
_journal_paper_category     QO
_journal_coeditor_code     WM2359
_publ_contact_author_name     'Professor Yun-Xiao Liang'
_publ_contact_author_address
;
     State Key Laboratory Base of Novel Functional Materials
     and Preparation Science,
     Faculty of Materials Science and Chemical Engineering,
     Ningbo University
     Ningbo 315211
     P. R. China
;
_publ_contact_author_email     liangyunxiao@nbu.edu.cn
_publ_contact_author_fax     '086 574 87600734'
_publ_contact_author_phone     '086 574 87600874'
_publ_section_title
;
6-Nitrobenzimidazolium dihydrogen phosphate 6-nitrobenzimidazole solvate
dihydrate
;
loop_
    _publ_author_name
    _publ_author_address
    'Zhi-Dong Shao'
;
 State Key Lab. Base of Novel Functional Materials and Preparation Science
 Faculty of Materials Science and Chemical Engineering
 Ningbo University
 Ningbo, Zhejiang 315211, People's Republic of China
;
    'Xiao Jiang'
;
 State Key Lab. Base of Novel Functional Materials and Preparation Science
 Faculty of Materials Science and Chemical Engineering
 Ningbo University
 Ningbo, Zhejiang 315211, People's Republic of China
;
    'Shao-Min Lan'
;
 State Key Lab. Base of Novel Functional Materials and Preparation Science
 Faculty of Materials Science and Chemical Engineering
 Ningbo University
 Ningbo, Zhejiang 315211, People's Republic of China
;
    'Wen-Jing Di'
;
 State Key Lab. Base of Novel Functional Materials and Preparation Science
 Faculty of Materials Science and Chemical Engineering
 Ningbo University
 Ningbo, Zhejiang 315211, People's Republic of China
;
    'Yun-Xiao Liang'
;
 State Key Lab. Base of Novel Functional Materials and Preparation Science
 Faculty of Materials Science and Chemical Engineering
 Ningbo University
 Ningbo, Zhejiang 315211, People's Republic of China
;
