# Supplementary material for: 6-Nitro­benzimidazolium dihydrogen phosphate 6-nitro­benzimidazole solvate dihydrate
Source: Acta Crystallogr Sect E Struct Rep Online. 2010 Jun 23;66(Pt 7):o1757–8. doi: 10.1107/S1600536810023603 (PMC3006800; doi:10.1107/S1600536810023603)
Supplement: Supplementary file 2 [file e-66-o1757-Isup2.hkl]

# 
# h,k,l, Fc-squared, Fo-squared, sigma(Fo-squared) and status flag 
# 
data_I
_shelx_title ' TREF in P-1' 
_shelx_refln_list_code          4 
_shelx_F_calc_maximum      247.08 
_exptl_crystal_F_000       476.00 
_reflns_d_resolution_high  0.7708 
 
loop_ 
 _symmetry_equiv_pos_as_xyz 
 'x, y, z' 
 '-x, -y, -z' 
 
_cell_length_a     9.4683 
_cell_length_b     9.9898 
_cell_length_c    11.4068 
_cell_angle_alpha  90.728 
_cell_angle_beta  107.105 
_cell_angle_gamma 111.656 
 
_shelx_F_squared_multiplier     1.000 
 
loop_ 
 _refln_index_h 
 _refln_index_k 
 _refln_index_l 
 _refln_F_squared_calc 
 _refln_F_squared_meas 
 _refln_F_squared_sigma 
 _refln_observed_status 
   2   0   0     9231.73     9753.31     86.70 o 
   3   0   0      284.27      261.50      2.99 o 
   4   0   0      840.10      845.89      7.63 o 
   5   0   0       64.98       72.89      2.69 o 
   6   0   0       20.59       22.07      3.23 o 
   7   0   0        4.71        2.71      2.49 o 
   8   0   0      171.48      163.44      6.10 o 
   9   0   0        9.41        9.30      3.79 o 
  10   0   0        2.37        4.16      4.78 o 
 -11   1   0        1.09        1.13      3.99 o 
 -10   1   0       50.18       64.81      6.45 o 
  -9   1   0       33.99       33.84      4.19 o 
  -8   1   0      101.47      103.80      4.48 o 
  -7   1   0      381.61      369.99      8.60 o 
  -6   1   0      798.73      815.56      8.94 o 
  -5   1   0     1542.37     1531.94     11.96 o 
  -4   1   0      320.57      382.03      3.99 o 
  -3   1   0     3569.08     3344.37     22.32 o 
  -2   1   0     3666.03     3486.40     64.85 o 
   1   1   0      250.12      243.60      2.82 o 
   2   1   0      982.23      839.26      7.47 o 
   3   1   0     2530.71     2520.51     17.71 o 
   4   1   0       41.75       53.70      2.65 o 
   5   1   0       74.70       70.52      3.37 o 
   6   1   0       62.59       61.98      3.28 o 
   7   1   0      227.50      232.03      6.26 o 
   8   1   0       33.02       33.55      3.99 o 
   9   1   0       59.26       78.58      6.45 o 
  10   1   0       10.73       10.15      6.48 o 
 -11   2   0        1.93       -1.68      3.88 o 
 -10   2   0       81.37       89.94      6.45 o 
  -9   2   0        6.20        5.53      4.01 o 
  -8   2   0      161.91      163.73      4.88 o 
  -7   2   0      132.21      145.44      6.91 o 
  -6   2   0      610.98      604.28      6.68 o 
  -5   2   0      982.71     1034.73      8.77 o 
  -4   2   0     1258.71     1349.08      9.97 o 
  -3   2   0      242.21      303.62      7.89 o 
  -2   2   0      840.54      818.94      6.06 o 
  -1   2   0      609.00      542.59      7.75 o 
   0   2   0       47.83       29.76      1.20 o 
   1   2   0      450.34      461.70      2.86 o 
   2   2   0      937.33      885.29      9.59 o 
   3   2   0      216.96      223.01      4.79 o 
   4   2   0      854.50      871.48     11.28 o 
   5   2   0      448.74      486.63      8.74 o 
   6   2   0       93.03      107.14      5.64 o 
   7   2   0        0.36        5.64      4.23 o 
   8   2   0      180.80      181.85      8.74 o 
   9   2   0       51.55       55.54      7.61 o 
 -11   3   0        0.44        0.09      2.89 o 
 -10   3   0       15.50       19.91      5.08 o 
  -9   3   0       72.86       68.24      4.39 o 
  -8   3   0       18.63       17.96      3.39 o 
  -7   3   0       12.19       10.32      3.12 o 
  -6   3   0      231.34      236.63      9.30 o 
  -5   3   0     1063.71     1036.25      9.47 o 
  -4   3   0     1518.76     1489.30     11.72 o 
  -3   3   0       40.37       52.41      2.99 o 
  -2   3   0      252.54      232.18      2.79 o 
  -1   3   0      253.65      237.24      3.24 o 
   0   3   0      620.90      614.31      7.57 o 
   1   3   0      576.18      535.12      6.48 o 
   2   3   0     1124.25     1206.98      9.59 o 
   3   3   0      422.18      441.24      9.30 o 
   4   3   0       20.32       34.40      3.67 o 
   5   3   0        0.08        0.85      2.82 o 
   6   3   0        1.93        4.79      6.48 o 
   7   3   0      122.18      149.71      7.61 o 
   8   3   0       88.88      114.75      8.46 o 
   9   3   0       89.25       92.48      9.02 o 
 -11   4   0        4.24       10.01      4.39 o 
 -10   4   0      137.14      142.73      6.87 o 
  -9   4   0       81.46       74.91      5.51 o 
  -8   4   0      163.74      160.17      4.88 o 
  -7   4   0      233.33      239.89      5.58 o 
  -6   4   0       10.19       15.51      2.39 o 
  -5   4   0      288.11      260.14      4.59 o 
  -4   4   0      289.87      291.03      4.51 o 
  -3   4   0       15.72       13.69      1.59 o 
  -2   4   0      348.61      394.72      3.99 o 
  -1   4   0      803.56      809.73      9.02 o 
   0   4   0       14.48       20.72      0.75 o 
   1   4   0      153.95      138.15      5.36 o 
   2   4   0      311.75      299.70      5.64 o 
   3   4   0        6.59        5.44      0.54 o 
   4   4   0        8.82       11.56      3.67 o 
   5   4   0       23.31       20.02      4.51 o 
   6   4   0        4.42       -1.69      3.95 o 
   7   4   0        1.49        4.79      5.07 o 
   8   4   0       83.30       96.99      8.74 o 
 -11   5   0        6.31        7.61      4.39 o 
 -10   5   0       18.01       26.10      4.39 o 
  -9   5   0      197.45      172.53      6.62 o 
  -8   5   0      362.98      342.25      6.28 o 
  -7   5   0      108.59      114.65      4.08 o 
  -6   5   0      274.74      270.52      6.78 o 
  -5   5   0        0.09        1.55      2.18 o 
  -4   5   0       10.18       15.00      2.39 o 
  -3   5   0       17.73       20.81      3.10 o 
  -2   5   0        1.05        0.56      1.20 o 
  -1   5   0     1100.89     1072.72     10.07 o 
   0   5   0       87.24       87.34      1.38 o 
   1   5   0       53.41       45.96      3.38 o 
   2   5   0       85.93       88.81      4.23 o 
   3   5   0       52.02       48.64      3.63 o 
   4   5   0      373.71      396.02      6.48 o 
   5   5   0       21.00       17.79      0.59 o 
   6   5   0        5.40        2.27      0.69 o 
   7   5   0        0.27        1.88      4.31 o 
   8   5   0        4.90       10.85      4.98 o 
 -11   6   0       18.18       22.59      4.98 o 
 -10   6   0        4.10        2.81      4.31 o 
  -9   6   0       23.62       16.09      4.57 o 
  -8   6   0       55.84       57.56      4.82 o 
  -7   6   0      579.14      554.24      7.58 o 
  -6   6   0      142.96      127.08      3.99 o 
  -5   6   0      448.65      465.20      6.70 o 
  -4   6   0      243.63      278.56      4.39 o 
  -3   6   0       42.47       41.26      2.49 o 
  -2   6   0       33.75       42.86      2.39 o 
  -1   6   0      173.95      190.45      5.18 o 
   0   6   0       20.82       22.77      1.02 o 
   1   6   0       75.35       70.20      4.23 o 
   2   6   0      243.31      248.39      6.77 o 
   3   6   0      807.29      857.34     11.56 o 
   4   6   0       15.74       19.33      4.22 o 
   5   6   0       23.14       31.16      4.19 o 
   6   6   0       35.72       45.75      5.08 o 
   7   6   0        4.12        4.79      4.39 o 
 -11   7   0      160.03      187.72      7.47 o 
 -10   7   0        0.48       -0.42      2.99 o 
  -9   7   0        0.11       -0.06      3.07 o 
  -8   7   0       44.18       52.36      4.28 o 
  -7   7   0        3.43        4.55      2.89 o 
  -6   7   0      118.12      118.96      5.64 o 
  -5   7   0     1113.86     1088.66     17.34 o 
  -4   7   0      325.45      318.02      7.27 o 
  -3   7   0     1113.85     1115.90     11.23 o 
  -2   7   0        9.46       11.64      2.86 o 
  -1   7   0      503.15      523.37      4.22 o 
   0   7   0      220.47      239.01      2.71 o 
   1   7   0      206.27      221.60      6.77 o 
   2   7   0        2.00       -0.56      3.10 o 
   3   7   0        2.97        3.01      2.89 o 
   4   7   0        0.00       -0.28      4.28 o 
   5   7   0        0.50       -0.61      3.09 o 
   6   7   0        4.52        7.20      4.48 o 
 -11   8   0        8.76        6.36      5.64 o 
 -10   8   0       22.48       20.10     15.51 o 
  -9   8   0       16.40       10.15     10.71 o 
  -8   8   0        0.22        0.88      2.89 o 
  -7   8   0      295.88      286.05      6.38 o 
  -6   8   0       91.80       92.48      4.39 o 
  -5   8   0       23.19       25.44      3.88 o 
  -4   8   0      132.34      118.74      4.08 o 
  -3   8   0        0.84        2.80      2.86 o 
  -2   8   0       74.12       57.85      2.51 o 
  -1   8   0        3.36        5.60      1.03 o 
   0   8   0        1.49        2.82      3.67 o 
   1   8   0      120.45      119.26      9.59 o 
   2   8   0      133.05      161.55     11.28 o 
   3   8   0        4.65        5.72      3.48 o 
   4   8   0       15.71       18.64      5.37 o 
   5   8   0        0.26        0.85      3.68 o 
 -10   9   0       72.20       91.60      6.18 o 
  -9   9   0       65.59       79.85      7.05 o 
  -8   9   0       10.91       23.28      6.88 o 
  -7   9   0        0.00        1.13      2.99 o 
  -6   9   0      167.66      161.83      8.17 o 
  -5   9   0        0.93        2.40      2.79 o 
  -4   9   0       32.37       33.80      4.31 o 
  -3   9   0       18.33       25.85      4.22 o 
  -2   9   0       35.43       45.81      2.42 o 
  -1   9   0       42.91       40.79      1.75 o 
   0   9   0       15.84       27.07      5.36 o 
   1   9   0        1.35        3.95      4.51 o 
   2   9   0        3.11        1.69      4.51 o 
   3   9   0       19.58       13.54     12.97 o 
   4   9   0       66.77       82.68      7.51 o 
 -10  10   0        2.19        2.66      4.28 o 
  -9  10   0        0.00        2.26      3.99 o 
  -8  10   0       67.92       82.74      5.68 o 
  -7  10   0       40.35       33.70      9.59 o 
  -6  10   0       87.92      101.06      9.16 o 
  -5  10   0      147.47      163.82      5.78 o 
  -4  10   0      204.23      219.78      6.28 o 
  -3  10   0       39.60       56.04      3.32 o 
  -2  10   0      191.05      201.66      4.50 o 
  -1  10   0        7.96        7.03      3.85 o 
   0  10   0        0.08        0.56      6.48 o 
   1  10   0       33.40        0.28      4.23 o 
   2  10   0       11.06       -0.28      4.23 o 
   3  10   0       27.00       14.47     13.67 o 
  -9  11   0       25.59       23.36      6.66 o 
  -8  11   0       28.83       37.08      5.48 o 
  -7  11   0        0.03        0.21      3.09 o 
  -6  11   0        2.55        2.10      3.48 o 
  -5  11   0       50.51       44.89      5.93 o 
  -4  11   0       31.45       37.54      3.02 o 
  -3  11   0      149.66      156.14      4.53 o 
  -2  11   0        1.22        1.77      1.56 o 
  -1  11   0        3.00       -1.69      5.07 o 
   0  11   0        4.33       -0.56      4.79 o 
   1  11   0       22.13        2.26      5.64 o 
  -8  12   0        3.61        5.07      4.59 o 
  -7  12   0       12.43       15.08      4.98 o 
  -6  12   0        3.68        1.69      3.99 o 
  -5  12   0        1.48        3.24      2.76 o 
  -4  12   0        0.10       -1.80      2.90 o 
  -3  12   0        0.77        0.42      3.39 o 
  -2  12   0       28.38       36.12      5.58 o 
  -1  12   0       10.42        1.13      5.36 o 
   0 -12   1        1.23       -1.97      5.92 o 
   1 -12   1        1.24       -1.13      8.74 o 
   2 -12   1       23.98       28.77      5.28 o 
   3 -12   1       50.15       60.11      7.08 o 
   4 -12   1       35.75       42.27      3.57 o 
   5 -12   1       29.01       16.24     17.48 o 
   6 -12   1        2.67        3.77      5.08 o 
   7 -12   1        3.98        5.21      5.51 o 
   8 -12   1       18.50       25.09      5.68 o 
  -2 -11   1        2.78       -0.85      5.36 o 
  -1 -11   1       21.86        0.85      5.36 o 
   0 -11   1       81.69      105.16      8.74 o 
   1 -11   1       32.37       -1.41      3.59 o 
   2 -11   1       42.11       41.01      2.26 o 
   3 -11   1       60.79       68.07      3.01 o 
   4 -11   1        5.13        3.47      4.31 o 
   5 -11   1       28.50       15.08     16.92 o 
   6 -11   1       13.92       13.96      5.25 o 
   7 -11   1       30.03       39.11      6.23 o 
   8 -11   1       43.94       49.91      6.87 o 
   9 -11   1       92.41      111.20      7.08 o 
  -3 -10   1        7.92        6.03      5.63 o 
  -2 -10   1      233.83      268.41     11.28 o 
  -1 -10   1        6.87        0.28      3.95 o 
   0 -10   1      117.90      127.15      7.89 o 
   1 -10   1       39.25       32.78     22.70 o 
   2 -10   1      172.31      175.90      4.23 o 
   3 -10   1        5.75        8.74      3.59 o 
   4 -10   1      204.24      195.13      7.08 o 
   5 -10   1       15.66        9.02      4.35 o 
   6 -10   1       78.39       83.34      6.02 o 
   7 -10   1       19.36       23.84      5.25 o 
   8 -10   1        3.37        1.55      3.59 o 
   9 -10   1        0.00        0.99      3.79 o 
  10 -10   1        1.86       -1.13      6.58 o 
  -4  -9   1        4.26        6.03      4.48 o 
  -3  -9   1       33.92       36.46     25.66 o 
  -2  -9   1        5.83        0.00      3.67 o 
  -1  -9   1      186.57      219.35      8.74 o 
   0  -9   1       61.83       65.41      6.20 o 
   1  -9   1      202.78      216.71      6.01 o 
   2  -9   1      132.04      139.22      4.88 o 
   3  -9   1       50.36       46.80      3.88 o 
   4  -9   1       15.54       13.80      3.28 o 
   5  -9   1      536.53      523.25      9.18 o 
   6  -9   1        7.26        5.92      3.19 o 
   7  -9   1       10.94       11.84      3.79 o 
   8  -9   1       85.12      108.10      8.60 o 
   9  -9   1       12.91        9.66     10.85 o 
  10  -9   1       38.39       35.96     24.25 o 
  -5  -8   1       20.81       34.25      6.53 o 
  -4  -8   1       48.04       58.44      5.36 o 
  -3  -8   1       48.68       65.62      4.88 o 
  -2  -8   1        0.07        1.69      3.95 o 
  -1  -8   1      148.38      155.63     10.43 o 
   0  -8   1       97.76       98.81      2.56 o 
   1  -8   1       81.78       86.26      1.94 o 
   2  -8   1        6.76        7.47      2.59 o 
   3  -8   1        0.09        1.37      2.65 o 
   4  -8   1       26.96       23.96      3.19 o 
   5  -8   1       90.53       98.78      4.28 o 
   6  -8   1       60.03       56.19      4.78 o 
   7  -8   1       18.80       18.48      3.59 o 
   8  -8   1        1.02        2.03      3.84 o 
   9  -8   1        0.05       -0.85      3.19 o 
  10  -8   1        3.44        1.13      3.59 o 
  11  -8   1       18.42       14.29     13.25 o 
  -6  -7   1       10.89       18.05      5.84 o 
  -5  -7   1        6.17        6.56      4.64 o 
  -4  -7   1        2.53        2.09      3.75 o 
  -3  -7   1        0.03        1.56      2.69 o 
  -2  -7   1       59.66       65.97      5.36 o 
  -1  -7   1       81.86       97.27      5.07 o 
   0  -7   1       24.25       35.43      1.06 o 
   1  -7   1        6.02        8.88      2.39 o 
   2  -7   1      119.26      140.92      3.79 o 
   3  -7   1        5.06        6.75      2.29 o 
   4  -7   1       50.25       47.10      2.99 o 
   5  -7   1      183.04      178.58      5.21 o 
   6  -7   1      556.32      520.63      7.18 o 
   7  -7   1       46.95       51.28      3.88 o 
   8  -7   1        2.90        1.96      2.89 o 
   9  -7   1        0.79       -0.24      3.41 o 
  10  -7   1        0.53       -2.11      3.59 o 
  11  -7   1       21.23       16.25     13.53 o 
  -7  -6   1        0.83        0.04      2.89 o 
  -6  -6   1      108.77      150.53      6.28 o 
  -5  -6   1        5.49       12.75      4.53 o 
  -4  -6   1       11.59       10.40      3.80 o 
  -3  -6   1       70.20       80.11      6.34 o 
  -2  -6   1       19.17       23.68      3.95 o 
  -1  -6   1       11.91        9.02      3.10 o 
   0  -6   1       11.20       12.61      0.79 o 
   1  -6   1      183.98      173.96      3.48 o 
   2  -6   1       89.94       99.96      2.99 o 
   3  -6   1       72.23       88.33      2.89 o 
   4  -6   1       81.35       81.30      3.59 o 
   5  -6   1        1.31        1.00      2.21 o 
   6  -6   1      638.89      601.59      7.38 o 
   7  -6   1      157.34      145.56      4.68 o 
   8  -6   1      165.34      156.47      5.08 o 
   9  -6   1       14.86        9.09      7.89 o 
  10  -6   1       50.14       37.91     26.22 o 
  11  -6   1        0.00       -1.66      3.88 o 
  -8  -5   1      111.69      111.02     30.03 o 
  -7  -5   1       44.27       31.58     13.53 o 
  -6  -5   1        0.25        2.68      3.19 o 
  -5  -5   1        8.80       11.69      3.28 o 
  -4  -5   1       19.65       15.42      3.59 o 
  -3  -5   1       22.20       22.44      2.79 o 
  -2  -5   1        0.06        5.36      2.82 o 
  -1  -5   1      184.98      199.05      4.79 o 
   0  -5   1      727.50      726.08      7.18 o 
   1  -5   1       77.88       66.13      2.29 o 
   2  -5   1     1794.97     1849.36     14.29 o 
   3  -5   1      962.07      978.47      8.17 o 
   4  -5   1       65.18       68.70      2.59 o 
   5  -5   1        2.12        3.30      2.39 o 
   6  -5   1      101.46       97.57      4.22 o 
   7  -5   1        5.89        5.78      2.59 o 
   8  -5   1      114.31      114.35      5.42 o 
   9  -5   1       57.30       57.81      4.59 o 
  10  -5   1       15.03       11.84      4.19 o 
  11  -5   1       29.81       39.47      5.38 o 
  -9  -4   1       55.76       62.59     14.38 o 
  -8  -4   1        0.00       -0.56      7.61 o 
  -7  -4   1      106.18      121.30      8.88 o 
  -6  -4   1        0.15       -0.28      0.84 o 
  -5  -4   1       28.89       28.11      1.10 o 
  -4  -4   1      465.52      494.01      4.51 o 
  -3  -4   1      265.10      268.69      5.06 o 
  -2  -4   1      277.99      265.02      5.36 o 
  -1  -4   1      508.30      524.69      7.05 o 
   0  -4   1       59.84       53.10      2.26 o 
   1  -4   1      583.64      496.98      5.50 o 
   2  -4   1        9.34       11.93      1.49 o 
   3  -4   1      746.10      732.87      9.30 o 
   4  -4   1      702.18      807.79      7.78 o 
   5  -4   1     1315.51     1353.27     11.96 o 
   6  -4   1       70.79       79.55      3.81 o 
   7  -4   1      225.60      241.69      4.88 o 
   8  -4   1      265.31      283.41      5.88 o 
   9  -4   1        0.81        0.85      2.79 o 
  10  -4   1       49.44       43.71      4.68 o 
  11  -4   1        0.26        2.26      3.79 o 
  -9  -3   1       75.04       85.15      8.74 o 
  -8  -3   1      196.23      186.93      9.30 o 
  -7  -3   1      125.33      141.25      7.61 o 
  -6  -3   1      109.97      110.24      6.20 o 
  -5  -3   1      169.15      183.82      6.20 o 
  -4  -3   1      161.77      181.85      5.36 o 
  -3  -3   1       46.60       43.12      0.82 o 
  -2  -3   1      278.64      315.49      5.07 o 
  -1  -3   1     1437.11     1363.46     13.53 o 
   0  -3   1        0.05        1.97      1.00 o 
   1  -3   1      297.61      265.00      3.32 o 
   2  -3   1     3140.08     2904.56     19.51 o 
   3  -3   1     4270.40     4348.18     37.92 o 
   4  -3   1        0.51        2.89      1.70 o 
   5  -3   1      161.93      151.49      4.68 o 
   6  -3   1       51.86       57.09      2.99 o 
   7  -3   1       96.40       93.89      4.93 o 
   8  -3   1       55.93       62.92      4.78 o 
   9  -3   1        0.21       -0.56      3.16 o 
  10  -3   1       57.14       57.43      4.98 o 
  11  -3   1        5.76        4.43      4.08 o 
 -10  -2   1       16.65       18.61      7.33 o 
  -9  -2   1       37.27       36.37     11.28 o 
  -8  -2   1       40.40       43.14      6.48 o 
  -7  -2   1       72.45      104.32      6.48 o 
  -6  -2   1       19.38       16.35      4.23 o 
  -5  -2   1      229.11      237.68      6.20 o 
  -4  -2   1       94.40      124.34      4.23 o 
  -3  -2   1     4786.27     4782.54     46.52 o 
  -2  -2   1      772.38      810.29     13.39 o 
  -1  -2   1      194.53       67.38      0.56 o 
   0  -2   1    12798.85    12716.85    199.61 o 
   1  -2   1      894.82      844.60      6.34 o 
   2  -2   1     5084.52     5043.12     86.13 o 
   3  -2   1      782.13      769.11      9.73 o 
   4  -2   1      205.37      188.69      3.67 o 
   5  -2   1      824.07      816.95      7.47 o 
   6  -2   1       78.25       88.41      5.22 o 
   7  -2   1        8.61       11.01      2.69 o 
   8  -2   1       60.95       60.70      3.99 o 
   9  -2   1        9.94        5.28      3.88 o 
  10  -2   1       19.82       23.86      5.46 o 
  11  -2   1        0.06        0.74      3.68 o 
 -10  -1   1       11.46        8.74      6.48 o 
  -9  -1   1      166.07      174.29      6.28 o 
  -8  -1   1       17.84       22.68      5.36 o 
  -7  -1   1        7.28        9.99      3.54 o 
  -6  -1   1       67.79       64.13      3.28 o 
  -5  -1   1      463.69      495.64      7.19 o 
  -4  -1   1      265.25      270.69      3.59 o 
  -3  -1   1      234.48      206.66      2.79 o 
  -2  -1   1      722.28      620.50      7.47 o 
  -1  -1   1       73.78       65.61      0.68 o 
   1  -1   1      129.69      130.89      1.41 o 
   2  -1   1     3505.16     3358.03     21.03 o 
   3  -1   1      103.57      109.23      2.35 o 
   4  -1   1      993.40      900.47      9.16 o 
   5  -1   1       37.14       44.31      2.39 o 
   6  -1   1      627.53      610.86      7.71 o 
   7  -1   1      164.36      145.79      5.11 o 
   8  -1   1      421.08      435.41      7.27 o 
   9  -1   1       93.39      101.72      5.98 o 
  10  -1   1       12.60       10.48      5.04 o 
 -11   0   1       17.88       27.17      5.58 o 
 -10   0   1       21.79       25.94      7.58 o 
  -9   0   1        2.80        7.33      3.59 o 
  -8   0   1      181.25      168.91      7.78 o 
  -7   0   1      262.35      261.38      5.28 o 
  -6   0   1       50.12       58.40      3.59 o 
  -5   0   1       51.73       64.10      5.64 o 
  -4   0   1       26.35       40.35      2.96 o 
  -3   0   1     2892.00     2761.32     18.14 o 
  -2   0   1     2700.55     2592.20     15.95 o 
   1   0   1      791.81      857.53      4.98 o 
   2   0   1     1204.90     1095.67      7.74 o 
   3   0   1      144.78      129.73      2.60 o 
   4   0   1      358.93      342.91      4.47 o 
   5   0   1      163.28      170.52      4.01 o 
   6   0   1      268.17      269.91      5.53 o 
   7   0   1       25.51       21.71      3.84 o 
   8   0   1        9.56       11.42      3.39 o 
   9   0   1        2.31        3.70      4.06 o 
  10   0   1        0.10        1.14      3.48 o 
 -11   1   1       24.92       31.86      5.38 o 
 -10   1   1        0.06        1.83      3.48 o 
  -9   1   1        4.77        8.46      3.39 o 
  -8   1   1      116.51      122.43      5.29 o 
  -7   1   1      435.80      430.94      6.28 o 
  -6   1   1       10.71       11.52      2.82 o 
  -5   1   1     2039.90     2100.44     16.35 o 
  -4   1   1      208.02      230.08      2.99 o 
  -3   1   1      868.73      771.80      6.22 o 
  -2   1   1      273.59      272.25      3.24 o 
   0   1   1      166.09      226.22      1.16 o 
   1   1   1        9.97       14.38      1.13 o 
   2   1   1     2201.87     2060.92     14.55 o 
   3   1   1       46.83       66.38      2.82 o 
   4   1   1      381.15      358.35      4.39 o 
   5   1   1      924.69     1013.47      9.37 o 
   6   1   1        0.61        0.56      1.99 o 
   7   1   1      108.61      116.69      4.48 o 
   8   1   1       57.31       78.57      4.68 o 
   9   1   1       46.21       58.93      7.33 o 
  10   1   1        3.74        9.30      6.48 o 
 -11   2   1        0.44       -0.99      3.59 o 
 -10   2   1       21.13       22.46      4.39 o 
  -9   2   1      107.63      108.38      4.88 o 
  -8   2   1      464.89      469.96      8.12 o 
  -7   2   1      293.33      299.98      5.94 o 
  -6   2   1      110.21      123.99      7.33 o 
  -5   2   1       13.35        8.52      1.79 o 
  -4   2   1      210.97      217.66      2.99 o 
  -3   2   1      473.90      488.34      4.19 o 
  -2   2   1      533.96      556.20      5.08 o 
  -1   2   1      300.84      290.70      1.95 o 
   0   2   1      365.36      340.29      1.77 o 
   1   2   1     1979.11     1942.85     15.79 o 
   2   2   1      717.86      687.65      7.89 o 
   3   2   1     1147.95     1126.35     12.69 o 
   4   2   1      271.52      281.38      8.18 o 
   5   2   1        0.34        1.41      2.82 o 
   6   2   1        0.11        3.95      3.67 o 
   7   2   1       37.92       33.27      8.74 o 
   8   2   1       13.75       10.43      5.36 o 
   9   2   1        8.91        5.64      5.92 o 
 -11   3   1        6.64       10.08      5.29 o 
 -10   3   1        0.00        0.28      2.99 o 
  -9   3   1       24.20       21.37      3.68 o 
  -8   3   1      614.10      592.81      7.97 o 
  -7   3   1      123.41      116.93      3.79 o 
  -6   3   1      185.92      209.85      4.59 o 
  -5   3   1      283.07      313.09      4.59 o 
  -4   3   1       30.29       41.49      1.99 o 
  -3   3   1     1194.27     1271.28      9.17 o 
  -2   3   1     1143.60     1030.40      7.83 o 
  -1   3   1       51.54       33.18      0.99 o 
   0   3   1       25.50       35.44      0.79 o 
   1   3   1     1231.97     1252.16     17.48 o 
   2   3   1        8.94       10.74      1.01 o 
   3   3   1       35.93       39.75      3.38 o 
   4   3   1        8.48        8.46      5.07 o 
   5   3   1      150.05      170.01      6.20 o 
   6   3   1        0.42        2.54      3.67 o 
   7   3   1        0.47        2.54      4.51 o 
   8   3   1        0.11       -4.51      5.36 o 
   9   3   1      103.10      119.26     14.94 o 
 -11   4   1        0.13       -1.41      5.07 o 
 -10   4   1       30.28       37.90      5.46 o 
  -9   4   1        0.78        1.43      3.19 o 
  -8   4   1       43.76       35.21      4.31 o 
  -7   4   1       21.54       29.89      2.99 o 
  -6   4   1       38.10       40.17      2.69 o 
  -5   4   1      904.53      932.38     10.01 o 
  -4   4   1        3.28        6.34      1.59 o 
  -3   4   1      151.05      153.25      2.59 o 
  -2   4   1      667.68      659.46      5.58 o 
  -1   4   1      457.82      472.13      3.52 o 
   0   4   1     1363.20     1342.01     19.74 o 
   1   4   1       61.47       66.91      1.06 o 
   2   4   1      134.32      149.96      3.38 o 
   3   4   1      921.96      979.49      6.36 o 
   4   4   1       60.35       74.72      5.22 o 
   5   4   1        1.38        1.69      3.67 o 
   6   4   1        4.04        7.61      4.79 o 
   7   4   1       15.44       24.81      6.20 o 
   8   4   1        5.08        3.38      5.92 o 
 -11   5   1        1.67        2.82      9.02 o 
 -10   5   1       18.04       16.07      6.58 o 
  -9   5   1       15.83       14.01      4.31 o 
  -8   5   1       42.39       41.57      5.36 o 
  -7   5   1        0.77       -1.55      2.19 o 
  -6   5   1        2.53        4.05      2.60 o 
  -5   5   1      251.96      230.10      3.99 o 
  -4   5   1       24.63       29.39      7.61 o 
  -3   5   1     1482.21     1387.03     10.77 o 
  -2   5   1      434.12      434.20      4.59 o 
  -1   5   1      288.69      260.08      2.43 o 
   0   5   1      173.90      161.85      2.05 o 
   1   5   1      331.21      332.12      6.20 o 
   2   5   1       71.02       92.19      4.23 o 
   3   5   1       11.97       11.74      0.80 o 
   4   5   1       36.96       49.93      1.86 o 
   5   5   1        8.00        8.49      1.08 o 
   6   5   1       23.54       18.02      3.93 o 
   7   5   1       58.15       71.22      5.78 o 
 -11   6   1        2.64        3.53      6.68 o 
 -10   6   1       27.91       17.63     12.26 o 
  -9   6   1        0.45        3.95      3.19 o 
  -8   6   1       85.78       98.65      5.25 o 
  -7   6   1      819.24      787.97     10.23 o 
  -6   6   1      231.48      250.93      4.88 o 
  -5   6   1      920.10      925.75      8.97 o 
  -4   6   1      228.79      226.26      3.99 o 
  -3   6   1       19.53       17.07      2.09 o 
  -2   6   1      136.35      135.26      2.57 o 
  -1   6   1      483.89      546.81      4.42 o 
   0   6   1       20.18       18.83      1.74 o 
   1   6   1      201.92      170.57      5.36 o 
   2   6   1      102.69       99.24      5.07 o 
   3   6   1       91.40       82.65      4.78 o 
   4   6   1      170.71      202.66      6.52 o 
   5   6   1       22.63       31.33      4.28 o 
   6   6   1       35.43       46.38      6.23 o 
   7   6   1       37.30       42.80      6.92 o 
 -11   7   1       48.91       55.57     34.26 o 
 -10   7   1        2.65        0.14      3.37 o 
  -9   7   1       90.37       96.73      5.18 o 
  -8   7   1        8.71        8.86      3.28 o 
  -7   7   1       18.95       20.19      4.10 o 
  -6   7   1      125.19      100.47      3.99 o 
  -5   7   1       88.95       87.99      3.68 o 
  -4   7   1        7.02        6.07      2.29 o 
  -3   7   1      309.67      317.02      6.20 o 
  -2   7   1      279.21      285.00      3.25 o 
  -1   7   1      332.10      344.15      4.34 o 
   0   7   1       25.97       16.01     11.56 o 
   1   7   1      253.64      256.85      7.05 o 
   2   7   1       23.88       29.89      4.79 o 
   3   7   1        0.75        0.60      3.16 o 
   4   7   1       41.22       60.87      5.84 o 
   5   7   1        0.54       -0.65      3.28 o 
   6   7   1        2.08        3.91      4.28 o 
 -11   8   1        0.82        3.67      4.39 o 
 -10   8   1       25.59       19.13     14.24 o 
  -9   8   1       23.61       12.55     10.85 o 
  -8   8   1      184.74      172.62      5.78 o 
  -7   8   1        1.83        3.07      3.63 o 
  -6   8   1     1135.97     1132.34     12.06 o 
  -5   8   1      158.68      170.58      7.18 o 
  -4   8   1      245.03      245.41      6.20 o 
  -3   8   1      143.10      150.38      3.16 o 
  -2   8   1      513.86      538.30      6.29 o 
  -1   8   1      243.73      246.75      3.55 o 
   0   8   1        1.22       -2.26      5.64 o 
   1   8   1        7.71        8.46      6.77 o 
   2   8   1       21.59       25.09      8.46 o 
   3   8   1        1.30        0.76      3.66 o 
   4   8   1        1.09       -1.68      3.48 o 
   5   8   1        6.08        7.82      4.57 o 
 -11   9   1       92.16      112.10      7.08 o 
 -10   9   1        0.27        1.41      3.79 o 
  -9   9   1       80.74       71.80     42.15 o 
  -8   9   1       24.31       25.37      5.08 o 
  -7   9   1       38.55       40.31      5.21 o 
  -6   9   1      152.49      151.00      8.07 o 
  -5   9   1       44.81       47.08      3.99 o 
  -4   9   1       39.30       42.79      3.79 o 
  -3   9   1        8.99       11.00      1.96 o 
  -2   9   1        0.51        1.12      1.91 o 
  -1   9   1       36.72       44.58      3.71 o 
   0   9   1        0.29        1.69      3.95 o 
   1   9   1       50.61       69.08      6.48 o 
   2   9   1        1.76        0.56      3.95 o 
   3   9   1       10.98        8.18      8.88 o 
   4   9   1       31.38       41.83      5.77 o 
 -10  10   1       17.89        8.62     11.14 o 
  -9  10   1       10.85       16.07      4.78 o 
  -8  10   1        0.00        1.27      3.39 o 
  -7  10   1        6.20        5.64      3.79 o 
  -6  10   1       11.94       12.98      3.88 o 
  -5  10   1       26.05       39.24      5.50 o 
  -4  10   1       49.57       50.69      3.52 o 
  -3  10   1       26.99       26.47      2.40 o 
  -2  10   1      108.36      113.76      2.85 o 
  -1  10   1       49.54        2.60      4.06 o 
   0  10   1       16.82        0.28      6.48 o 
   1  10   1        5.61        0.28      3.95 o 
   2  10   1       79.35      103.47      8.46 o 
   3  10   1        0.15       -1.23      4.90 o 
  -9  11   1        0.02        2.15      5.04 o 
  -8  11   1       46.72       61.23      5.68 o 
  -7  11   1        0.00        0.42      3.19 o 
  -6  11   1       19.19       22.63      4.59 o 
  -5  11   1       10.68       10.63      2.91 o 
  -4  11   1        9.99       11.66      3.20 o 
  -3  11   1       18.63       25.51      3.55 o 
  -2  11   1        9.12        8.24      2.11 o 
  -1  11   1        1.39        0.28      4.23 o 
   0  11   1        2.43       -0.56      4.79 o 
   1  11   1       44.23        0.00      4.51 o 
  -8  12   1        7.81        9.44      4.98 o 
  -7  12   1        8.53        3.87      3.11 o 
  -6  12   1        0.01       -0.01      2.41 o 
  -5  12   1        8.93        5.07      3.42 o 
  -4  12   1       72.08       80.05      3.74 o 
  -3  12   1        0.13        3.67      3.99 o 
  -2  12   1       22.77       19.88      4.98 o 
  -1  12   1        2.43       -1.13      5.36 o 
   0 -12   2        0.02       -0.28      4.79 o 
   1 -12   2        1.03        0.56      8.18 o 
   2 -12   2        4.84        3.55      5.21 o 
   3 -12   2       74.75       78.34     45.67 o 
   4 -12   2      122.14      123.84      9.44 o 
   5 -12   2       36.60       11.62     14.66 o 
   6 -12   2       19.06       17.91      6.02 o 
   7 -12   2        2.71        2.89      5.08 o 
  -2 -11   2      161.56      188.34     11.00 o 
  -1 -11   2       11.64        0.56      8.18 o 
   0 -11   2      217.84      221.60     10.71 o 
   1 -11   2       96.86      105.90      5.98 o 
   2 -11   2      223.93      229.15      9.02 o 
   3 -11   2       30.51       25.69     18.04 o 
   4 -11   2        7.54        6.20      6.77 o 
   5 -11   2       12.28        7.61      9.16 o 
   6 -11   2        5.47        4.08      4.78 o 
   7 -11   2        5.47        6.12      6.88 o 
   8 -11   2        0.00        0.00      3.19 o 
  -3 -10   2        3.95        1.59      4.95 o 
  -2 -10   2        0.07        0.85      4.79 o 
  -1 -10   2       39.55       42.29      7.05 o 
   0 -10   2       24.55       21.99      5.92 o 
   1 -10   2       16.62       19.15      1.67 o 
   2 -10   2       65.82       72.84      5.72 o 
   3 -10   2        0.18        0.62      3.37 o 
   4 -10   2       27.55       22.51      3.99 o 
   5 -10   2       15.29        5.64      6.20 o 
   6 -10   2        2.43       -0.21      3.37 o 
   7 -10   2       78.14       94.59      6.66 o 
   8 -10   2       46.43       42.30      5.18 o 
   9 -10   2       61.83       60.13     36.65 o 
  -4  -9   2        1.69        5.62      4.37 o 
  -3  -9   2       20.43        8.86      9.30 o 
  -2  -9   2      105.74      105.16     11.84 o 
  -1  -9   2      207.74      250.64      9.02 o 
   0  -9   2        6.64        3.67      7.05 o 
   1  -9   2      149.75      138.81      4.88 o 
   2  -9   2       29.22       33.01      3.59 o 
   3  -9   2      741.28      723.78     22.70 o 
   4  -9   2       38.50       49.06      3.99 o 
   5  -9   2      422.68      380.52      9.97 o 
   6  -9   2      221.02      208.36      7.33 o 
   7  -9   2        3.31        1.72      3.80 o 
   8  -9   2        3.94        4.19      4.35 o 
   9  -9   2        1.54        1.13      3.59 o 
  10  -9   2        0.14        0.41      5.77 o 
  -6  -8   2      172.42      222.75      8.37 o 
  -5  -8   2       21.37       22.52      5.64 o 
  -4  -8   2      133.48      166.35      7.67 o 
  -3  -8   2      175.52      191.68      7.33 o 
  -2  -8   2       47.28       49.06      5.64 o 
  -1  -8   2        6.11        3.38      3.95 o 
   0  -8   2       45.17       39.52      1.78 o 
   1  -8   2        1.52        2.82      3.99 o 
   2  -8   2        3.01        2.96      2.39 o 
   3  -8   2       31.42       23.20      2.99 o 
   4  -8   2        7.31        8.42      3.37 o 
   5  -8   2      174.30      182.57      4.98 o 
   6  -8   2      144.20      156.79      4.98 o 
   7  -8   2       19.78       21.78      3.79 o 
   8  -8   2       55.09       74.44      4.78 o 
   9  -8   2        0.97        0.14      2.59 o 
  10  -8   2      103.91      120.58      6.57 o 
  -7  -7   2        0.00        0.00      7.61 o 
  -6  -7   2        8.01        7.87      4.48 o 
  -5  -7   2        0.00        0.75      3.28 o 
  -4  -7   2       19.50       21.11      7.61 o 
  -3  -7   2       73.85       76.97      5.92 o 
  -2  -7   2       77.68       64.00      5.36 o 
  -1  -7   2       33.58       35.52      4.51 o 
   0  -7   2        6.09        2.40      2.19 o 
   1  -7   2       15.91       18.48      2.59 o 
   2  -7   2      124.84      125.85      3.67 o 
   3  -7   2      256.76      259.67      4.59 o 
   4  -7   2        0.64        0.85      1.99 o 
   5  -7   2      170.05      147.80      4.28 o 
   6  -7   2      434.62      432.50      6.78 o 
   7  -7   2       29.87       24.81      3.59 o 
   8  -7   2        5.64        1.69      2.89 o 
   9  -7   2        0.00        1.02      3.63 o 
  10  -7   2       31.45       24.18     19.45 o 
  -7  -6   2       10.42        8.74      4.59 o 
  -6  -6   2       57.30       76.90      6.27 o 
  -5  -6   2        0.59        0.99      2.89 o 
  -4  -6   2        0.36       -0.42      2.39 o 
  -3  -6   2       16.34       22.12      3.09 o 
  -2  -6   2      510.73      530.33      9.30 o 
  -1  -6   2      147.01      151.12      5.07 o 
   0  -6   2       24.75       12.87      2.19 o 
   1  -6   2        6.59       12.29      3.24 o 
   2  -6   2      185.86      217.56      4.38 o 
   3  -6   2        3.05        5.19      1.89 o 
   4  -6   2      199.62      197.52      3.88 o 
   5  -6   2       12.06       16.87      2.59 o 
   6  -6   2       24.42       27.96      3.19 o 
   7  -6   2      202.78      206.67      5.18 o 
   8  -6   2       27.41       25.25      3.79 o 
   9  -6   2       47.61       55.10      4.68 o 
  10  -6   2       35.23       25.09     19.17 o 
  11  -6   2        4.63        7.15      4.48 o 
  -8  -5   2       26.02       29.19      9.30 o 
  -7  -5   2        5.22        8.88      4.19 o 
  -6  -5   2       25.98       23.57      3.99 o 
  -5  -5   2      100.50      102.65      4.59 o 
  -4  -5   2       19.47       19.09      3.59 o 
  -3  -5   2      186.05      187.87      4.08 o 
  -2  -5   2      290.21      283.07      8.46 o 
  -1  -5   2      285.88      277.68      2.09 o 
   0  -5   2      224.13      192.16      3.70 o 
   1  -5   2      257.78      336.43      4.53 o 
   2  -5   2       65.52       81.62      2.82 o 
   3  -5   2     2153.71     2163.82     16.05 o 
   4  -5   2      356.10      340.18      4.59 o 
   5  -5   2     1029.03     1027.39      9.57 o 
   6  -5   2       11.87       14.51      2.69 o 
   7  -5   2        8.08        5.83      3.33 o 
   8  -5   2       50.57       66.82      6.06 o 
   9  -5   2       19.77       15.32     12.97 o 
  10  -5   2        3.95        5.22      3.79 o 
  11  -5   2       71.00       89.09      6.28 o 
  -9  -4   2        0.00        4.79      6.48 o 
  -8  -4   2       22.82       26.22      6.77 o 
  -7  -4   2        7.48        7.89      2.27 o 
  -6  -4   2       11.61       23.18      2.06 o 
  -5  -4   2       50.45       53.17      1.69 o 
  -4  -4   2       13.34       13.56      0.82 o 
  -3  -4   2     3200.97     3345.73     24.92 o 
  -2  -4   2       49.90       42.57      4.79 o 
  -1  -4   2      198.42      162.91      1.77 o 
   0  -4   2       17.89       24.28      1.59 o 
   1  -4   2      629.23      703.86      5.78 o 
   2  -4   2      200.02      299.30      3.39 o 
   3  -4   2       11.63        9.75      1.59 o 
   4  -4   2      149.32      184.43      3.19 o 
   5  -4   2      659.49      668.53      6.78 o 
   6  -4   2       12.61       10.87      2.86 o 
   7  -4   2      375.92      372.72      7.19 o 
   8  -4   2      104.68      105.70      4.48 o 
   9  -4   2       45.41       35.71      4.19 o 
  10  -4   2        4.34        7.47      3.99 o 
  11  -4   2       15.06       17.34      4.98 o 
  -9  -3   2       58.55       66.37      4.80 o 
  -8  -3   2        1.64        5.64      2.08 o 
  -7  -3   2       17.53       11.93      1.84 o 
  -6  -3   2        4.15        4.79      1.33 o 
  -5  -3   2      126.49      131.35      4.65 o 
  -4  -3   2      690.44      743.98      8.18 o 
  -3  -3   2       89.92       83.91      1.54 o 
  -2  -3   2      352.38      376.39      5.64 o 
  -1  -3   2      123.88      128.35      2.40 o 
   0  -3   2      809.22      778.95      8.32 o 
   1  -3   2      196.06      166.82      2.96 o 
   2  -3   2      387.91      418.56      3.79 o 
   3  -3   2      201.42      228.75      4.08 o 
   4  -3   2        5.48        8.16      1.59 o 
   5  -3   2      115.99      103.90      2.99 o 
   6  -3   2      461.28      465.62      5.98 o 
   7  -3   2        3.38        2.54      2.86 o 
   8  -3   2      355.44      355.65      6.48 o 
   9  -3   2      124.06      129.56      6.19 o 
  10  -3   2        0.35       -1.67      4.06 o 
 -10  -2   2       37.55       43.86      3.95 o 
  -9  -2   2       13.02       16.07      6.20 o 
  -8  -2   2      285.63      287.58     14.10 o 
  -7  -2   2       72.41       70.77      5.92 o 
  -6  -2   2      117.60      105.73      5.36 o 
  -5  -2   2       70.59       71.61      4.23 o 
  -4  -2   2      306.29      309.75      3.53 o 
  -3  -2   2       59.62       55.20      1.26 o 
  -2  -2   2      532.29      538.89      5.92 o 
  -1  -2   2     1496.80     1460.90      8.91 o 
   0  -2   2     1582.62     1593.28     10.25 o 
   1  -2   2        5.96       11.74      1.59 o 
   2  -2   2      230.33      243.98      3.38 o 
   3  -2   2       59.40       75.61      2.79 o 
   4  -2   2       13.14       10.92      1.92 o 
   5  -2   2      226.76      248.40      5.78 o 
   6  -2   2      161.26      161.52      4.48 o 
   7  -2   2       49.23       50.96      3.39 o 
   8  -2   2       98.65      110.05      5.46 o 
   9  -2   2       24.07       25.80      3.99 o 
  10  -2   2       56.51       50.59      5.18 o 
 -10  -1   2       27.44       29.32      7.33 o 
  -9  -1   2       20.77       25.68      4.39 o 
  -8  -1   2      279.41      317.07      6.58 o 
  -7  -1   2      372.45      383.16      9.87 o 
  -6  -1   2      141.13      157.36      4.65 o 
  -5  -1   2      385.87      415.59      4.98 o 
  -4  -1   2        6.06        5.64      1.59 o 
  -3  -1   2       94.90      122.74      2.15 o 
  -2  -1   2      567.68      521.24      9.73 o 
  -1  -1   2     3224.47     3344.14     19.84 o 
   0  -1   2      524.88      424.60      2.59 o 
   1  -1   2     1018.05      851.33     10.57 o 
   2  -1   2       14.93       21.51      1.41 o 
   3  -1   2       35.31       43.17      1.59 o 
   4  -1   2      208.90      196.96      2.99 o 
   5  -1   2      934.17      975.60      8.67 o 
   6  -1   2      676.17      711.57      7.67 o 
   7  -1   2      137.59      133.07      4.28 o 
   8  -1   2        1.61        1.21      3.07 o 
   9  -1   2        2.66        4.37      3.39 o 
  10  -1   2        1.86        2.14      3.68 o 
 -11   0   2       11.62       16.35      5.18 o 
 -10   0   2       35.59       41.28      6.02 o 
  -9   0   2       53.78       39.70     26.50 o 
  -8   0   2        1.24        0.42      2.39 o 
  -7   0   2       66.32       61.76      3.48 o 
  -6   0   2        9.91        9.50      2.60 o 
  -5   0   2      683.10      790.60      7.18 o 
  -4   0   2      537.48      556.46      5.08 o 
  -3   0   2      229.83      227.59      3.95 o 
  -2   0   2      214.15      208.52      1.78 o 
  -1   0   2      604.48      653.48      2.77 o 
   0   0   2       49.38       44.10      0.43 o 
   1   0   2     1528.63     1355.75     12.83 o 
   2   0   2     2197.83     2108.40     13.56 o 
   3   0   2       64.21       47.23      1.69 o 
   4   0   2       97.41       94.00      2.86 o 
   5   0   2      223.05      223.45      3.88 o 
   6   0   2       23.10       20.48      2.69 o 
   7   0   2       20.97       19.68      3.09 o 
   8   0   2        0.91        0.14      1.99 o 
   9   0   2       33.39       33.23      5.46 o 
  10   0   2        2.44        0.85      3.59 o 
 -11   1   2       54.55       45.01      5.68 o 
 -10   1   2       66.03       61.00      5.18 o 
  -9   1   2       46.66       30.88     26.93 o 
  -8   1   2       55.86       53.41      4.57 o 
  -7   1   2       58.72       55.16      3.19 o 
  -6   1   2      280.59      271.39      5.00 o 
  -5   1   2        1.69        0.63      1.28 o 
  -4   1   2       45.05       65.27      1.99 o 
  -3   1   2     1016.34      989.95      7.89 o 
  -2   1   2     2940.26     2811.51     17.15 o 
  -1   1   2     3735.62     3855.32     42.28 o 
   0   1   2      450.07      362.09      4.04 o 
   1   1   2    16196.48    17363.24    166.91 o 
   2   1   2     1516.38     1440.60      9.77 o 
   3   1   2        0.17        1.41      1.45 o 
   4   1   2      228.02      246.90      4.17 o 
   5   1   2      310.65      320.93      5.58 o 
   6   1   2      192.77      193.83      5.32 o 
   7   1   2       58.76       61.59      3.99 o 
   8   1   2       15.31       18.57      4.57 o 
   9   1   2       34.68       35.24      6.77 o 
 -11   2   2       17.34       15.57      5.76 o 
 -10   2   2       32.08       37.25      4.48 o 
  -9   2   2       93.34       91.14      4.59 o 
  -8   2   2      411.72      385.39      7.30 o 
  -7   2   2       77.40       83.84      4.17 o 
  -6   2   2      107.47      112.93      3.95 o 
  -5   2   2      599.77      622.70      5.88 o 
  -4   2   2      669.06      598.28      5.18 o 
  -3   2   2       53.63       51.63      1.59 o 
  -2   2   2     3316.69     3209.56     17.03 o 
  -1   2   2      215.23      193.20      1.33 o 
   0   2   2    61050.43    62951.08    566.96 o 
   1   2   2        8.17       19.08      1.08 o 
   2   2   2     1741.57     1749.43     17.48 o 
   3   2   2      175.18      193.41      4.51 o 
   4   2   2        5.56        6.20      2.82 o 
   5   2   2       29.39       33.27      4.23 o 
   6   2   2        7.16        2.82      3.67 o 
   7   2   2        3.64        4.79      4.51 o 
   8   2   2        1.29        5.36      5.07 o 
   9   2   2        5.55        3.10      9.02 o 
 -11   3   2       12.95        9.21      5.29 o 
 -10   3   2       38.31       42.06      4.48 o 
  -9   3   2        0.01        0.42      2.49 o 
  -8   3   2      138.30      126.37      4.39 o 
  -7   3   2       98.41       95.41      4.93 o 
  -6   3   2       21.63       21.74      2.82 o 
  -5   3   2      480.81      435.92      5.35 o 
  -4   3   2      594.86      685.82      5.78 o 
  -3   3   2     3176.96     2908.72     19.71 o 
  -2   3   2       28.29       45.69      1.66 o 
  -1   3   2        0.16       -0.46      0.52 o 
   0   3   2      602.83      670.58      4.92 o 
   1   3   2       35.89       22.44      1.55 o 
   2   3   2       20.80       12.35      1.01 o 
   3   3   2      175.13      169.16      4.79 o 
   4   3   2        0.70        2.82      2.82 o 
   5   3   2       24.72       22.84      4.23 o 
   6   3   2        8.08        7.89      4.51 o 
   7   3   2       63.72       78.66      7.05 o 
   8   3   2        9.53        7.89      5.64 o 
 -11   4   2       16.49        5.36      9.30 o 
 -10   4   2      233.72      226.09      6.37 o 
  -9   4   2        8.54        9.14      4.06 o 
  -8   4   2       76.79       86.91      4.78 o 
  -7   4   2       31.92       39.42      2.99 o 
  -6   4   2      981.54      915.47      8.57 o 
  -5   4   2      909.41      979.33     13.25 o 
  -4   4   2     1890.26     1966.59     14.25 o 
  -3   4   2        8.64       11.98      1.40 o 
  -2   4   2      377.45      392.12      3.27 o 
  -1   4   2       51.70       51.31      1.23 o 
   0   4   2      122.48       95.22      1.75 o 
   1   4   2      271.81      247.48      2.60 o 
   2   4   2      395.81      378.40      3.14 o 
   3   4   2      110.00       95.09      1.84 o 
   4   4   2      150.10      155.69      4.37 o 
   5   4   2       60.80       62.93      5.07 o 
   6   4   2       59.24       81.20     10.43 o 
   7   4   2        3.75        4.79      5.36 o 
   8   4   2      148.66      154.78     15.22 o 
 -11   5   2       37.52       41.73     11.56 o 
 -10   5   2        6.85        3.10      5.58 o 
  -9   5   2      130.48      122.83      4.98 o 
  -8   5   2      127.47      121.74      4.48 o 
  -7   5   2      101.31       82.21      3.67 o 
  -6   5   2       24.32       22.72      2.59 o 
  -5   5   2     1023.48      959.79      8.67 o 
  -4   5   2     1373.27     1420.05     11.26 o 
  -3   5   2      105.34      103.17      2.86 o 
  -2   5   2       64.84       55.89      1.72 o 
  -1   5   2       11.77       23.80      1.11 o 
   0   5   2      144.45      138.16      6.31 o 
   1   5   2     1146.73     1128.80      8.32 o 
   2   5   2      187.96      186.87      2.58 o 
   3   5   2       70.48       74.95      2.03 o 
   4   5   2       33.78       36.56      1.62 o 
   5   5   2        1.12        2.42      1.28 o 
   6   5   2        0.04       -0.02      1.55 o 
   7   5   2       48.66       59.60      6.91 o 
 -11   6   2       15.40        8.28      7.61 o 
 -10   6   2      129.71      134.49      5.78 o 
  -9   6   2      122.33      108.62      4.88 o 
  -8   6   2      272.89      248.06      5.58 o 
  -7   6   2      416.49      413.84      8.87 o 
  -6   6   2       33.32       21.80      3.33 o 
  -5   6   2      973.83      923.64      8.97 o 
  -4   6   2      124.32      123.07      3.19 o 
  -3   6   2       81.54       83.98      2.03 o 
  -2   6   2      161.70      186.28      2.69 o 
  -1   6   2      130.79      143.37      2.72 o 
   0   6   2        9.48        9.33      1.09 o 
   1   6   2      183.10      192.28      5.64 o 
   2   6   2      175.42      173.96      6.20 o 
   3   6   2        7.78       12.54      1.28 o 
   4   6   2        5.94        5.25      2.02 o 
   5   6   2        9.63        7.69      3.68 o 
   6   6   2       25.34       39.65      5.08 o 
 -11   7   2       27.00       22.17     15.37 o 
 -10   7   2       53.25       70.05      5.28 o 
  -9   7   2       59.11       46.90      5.29 o 
  -8   7   2      137.50      121.11      4.78 o 
  -7   7   2      257.45      243.06      5.58 o 
  -6   7   2      505.62      499.75      6.98 o 
  -5   7   2       60.46       65.26      8.18 o 
  -4   7   2       39.50       34.55      2.79 o 
  -3   7   2       12.20        9.04      1.57 o 
  -2   7   2       73.45       68.95      1.93 o 
  -1   7   2        0.83        1.37      1.51 o 
   0   7   2       73.81       67.67      4.51 o 
   1   7   2      178.83      192.85      6.48 o 
   2   7   2      108.86      108.55      5.92 o 
   3   7   2       29.94       36.50      3.88 o 
   4   7   2      302.17      313.35      8.65 o 
   5   7   2        4.24        4.70      4.61 o 
 -11   8   2        5.64        4.23      4.39 o 
 -10   8   2       10.14        5.90      4.79 o 
  -9   8   2        0.16        1.13      3.19 o 
  -8   8   2       55.68       62.95      5.42 o 
  -7   8   2       60.36       61.84      5.04 o 
  -6   8   2      244.71      230.25      6.47 o 
  -5   8   2      251.33      250.44      7.47 o 
  -4   8   2      597.43      600.91      6.29 o 
  -3   8   2      267.13      264.77      4.92 o 
  -2   8   2      360.83      317.30      4.68 o 
  -1   8   2      208.76      223.06      3.56 o 
   0   8   2      161.66      159.30      9.59 o 
   1   8   2        0.19        0.00      4.23 o 
   2   8   2        1.76       -1.69      6.20 o 
   3   8   2       67.24       76.67      5.08 o 
   4   8   2        2.07        2.15      4.43 o 
   5   8   2        8.70       15.79     11.56 o 
 -11   9   2      101.09      128.14      7.37 o 
 -10   9   2        8.92        6.34      6.20 o 
  -9   9   2       81.27       87.40      7.89 o 
  -8   9   2      137.99      152.91      5.88 o 
  -7   9   2       15.07       16.02      3.79 o 
  -6   9   2      323.86      330.40      8.74 o 
  -5   9   2       61.49       70.71      3.07 o 
  -4   9   2        0.71        0.46      1.73 o 
  -3   9   2       13.85       17.26      1.99 o 
  -2   9   2        1.98        1.28      1.91 o 
  -1   9   2      126.91      130.70      2.82 o 
   0   9   2       30.51       35.81      5.36 o 
   1   9   2       27.02        0.85      3.95 o 
   2   9   2       13.55       12.45     12.26 o 
   3   9   2       13.09       12.00     10.15 o 
 -10  10   2        3.96        1.60      4.74 o 
  -9  10   2       28.31       36.11      5.18 o 
  -8  10   2        2.54        1.09      3.88 o 
  -7  10   2       42.24       44.41      5.36 o 
  -6  10   2       25.44       27.57      3.15 o 
  -5  10   2      124.15      131.25      5.08 o 
  -4  10   2      100.65      104.86      3.73 o 
  -3  10   2        3.27        7.95      2.03 o 
  -2  10   2       86.28       83.06      2.71 o 
  -1  10   2        1.37        0.72      1.11 o 
   0  10   2        3.79        0.00      5.07 o 
   1  10   2        1.73        1.13      4.51 o 
   2  10   2        0.10        1.14      3.48 o 
  -9  11   2       65.13       82.59      6.28 o 
  -8  11   2       12.53       18.75      4.78 o 
  -7  11   2       10.52       13.78      3.32 o 
  -6  11   2       47.25       45.82      4.26 o 
  -5  11   2       98.86      107.74      5.23 o 
  -4  11   2       70.83       78.98      3.68 o 
  -3  11   2       29.33       28.65      2.55 o 
  -2  11   2        7.37       14.80      4.19 o 
  -1  11   2        3.59        1.69      4.79 o 
   0  11   2        3.32       -0.28      4.23 o 
   1  11   2        0.83       -1.41      5.36 o 
  -8  12   2        7.08        9.11      3.65 o 
  -7  12   2        0.06        1.28      3.27 o 
  -6  12   2        9.74        9.38      4.32 o 
  -5  12   2       15.99       19.63      3.17 o 
  -4  12   2       85.00       95.73      4.75 o 
  -3  12   2        2.06        4.56      5.04 o 
  -2  12   2       49.16       69.08      8.46 o 
   1 -12   3       36.28        0.28      5.07 o 
   2 -12   3      112.08      120.16      6.88 o 
   3 -12   3        4.88        3.25      4.86 o 
   4 -12   3       35.18        3.12      4.86 o 
   5 -12   3       13.24        7.43      9.59 o 
   6 -12   3       47.91       56.39      8.46 o 
   7 -12   3       54.61       61.41      7.60 o 
  -2 -11   3       27.08       29.32      8.18 o 
  -1 -11   3       20.13       28.76      7.33 o 
   0 -11   3       39.46       11.84     10.43 o 
   1 -11   3       50.80       63.30      6.77 o 
   2 -11   3       51.17       46.00     28.48 o 
   3 -11   3      149.34      141.65      6.28 o 
   4 -11   3       30.87       15.69     12.26 o 
   5 -11   3       75.72       71.61      6.49 o 
   6 -11   3        0.60        0.42      5.18 o 
   7 -11   3       16.07       26.53      4.98 o 
   8 -11   3       32.66       40.28      5.68 o 
  -3 -10   3       30.48       18.62     15.65 o 
  -2 -10   3       19.88       27.63      7.05 o 
  -1 -10   3       10.53       12.12      5.92 o 
   0 -10   3        8.27        9.59      5.36 o 
   1 -10   3       65.18       59.95      4.78 o 
   2 -10   3       14.49       16.89      4.57 o 
   3 -10   3       46.85       54.39      4.48 o 
   4 -10   3        1.18        0.28      2.59 o 
   5 -10   3       87.65       85.46      7.87 o 
   6 -10   3       12.34       15.86      4.82 o 
   7 -10   3      131.94      130.52      6.96 o 
   8 -10   3       56.45       73.06      5.78 o 
   9 -10   3       12.42        7.89      6.63 o 
  -5  -9   3        8.76        0.00      5.07 o 
  -4  -9   3       39.69       15.63     18.19 o 
  -3  -9   3        5.54        3.86      3.77 o 
  -2  -9   3        1.87        3.67      4.79 o 
  -1  -9   3      200.81      200.46      8.46 o 
   0  -9   3      461.16      473.90      4.18 o 
   1  -9   3      143.16      162.28      5.18 o 
   2  -9   3      229.71      245.78      6.78 o 
   3  -9   3      297.40      314.06      6.18 o 
   4  -9   3       14.11       19.65      4.13 o 
   5  -9   3      399.03      380.94      8.08 o 
   6  -9   3        0.79        2.02      3.59 o 
   7  -9   3        0.61       -0.25      2.90 o 
   8  -9   3       33.36       41.37      4.88 o 
   9  -9   3       29.68       28.01     19.03 o 
  -6  -8   3       88.74      108.58      7.08 o 
  -5  -8   3       10.33       12.09     11.56 o 
  -4  -8   3       16.20       10.64      9.73 o 
  -3  -8   3        2.25       -1.41      4.23 o 
  -2  -8   3      781.47      815.37     14.38 o 
  -1  -8   3       66.44       76.41      5.92 o 
   0  -8   3      601.77      616.06     16.07 o 
   1  -8   3       12.27       17.06      2.99 o 
   2  -8   3       57.74       73.48      4.31 o 
   3  -8   3      136.11      120.78      4.08 o 
   4  -8   3        3.17        0.14      1.99 o 
   5  -8   3      112.54       95.95      5.00 o 
   6  -8   3        1.07        2.11      2.79 o 
   7  -8   3       26.70       27.00      4.09 o 
   8  -8   3        0.47        1.66      3.63 o 
   9  -8   3        4.37        3.95      3.79 o 
  10  -8   3        0.00        0.14      4.98 o 
  -7  -7   3       25.40       21.54     16.92 o 
  -6  -7   3        7.54        1.18      3.68 o 
  -5  -7   3      146.07      143.89      6.06 o 
  -4  -7   3       15.99        6.34      5.50 o 
  -3  -7   3      112.30      112.49      9.87 o 
  -2  -7   3       13.65       11.28      6.48 o 
  -1  -7   3       76.45       88.53      7.89 o 
   0  -7   3       24.03       17.79      3.12 o 
   1  -7   3       62.18       76.44      3.19 o 
   2  -7   3       78.32       80.01      4.23 o 
   3  -7   3      224.70      234.27      5.16 o 
   4  -7   3        0.33        0.95      2.39 o 
   5  -7   3      813.57      808.26      9.07 o 
   6  -7   3       17.68       17.80      3.19 o 
   7  -7   3        0.66        1.63      3.12 o 
   8  -7   3       12.51       15.29      3.81 o 
   9  -7   3       17.88       13.79     13.25 o 
  10  -7   3        7.04        5.78      6.78 o 
  -7  -6   3        2.35        1.63      4.61 o 
  -6  -6   3        0.47        1.83      3.39 o 
  -5  -6   3        4.67        3.49      3.67 o 
  -4  -6   3       47.25       58.54      3.99 o 
  -3  -6   3      188.34      169.16      6.20 o 
  -2  -6   3       29.26       32.42      3.95 o 
  -1  -6   3        3.09        2.54      0.99 o 
   0  -6   3      235.13      243.77      3.99 o 
   1  -6   3      222.21      238.27      3.99 o 
   2  -6   3       75.32       68.28      3.24 o 
   3  -6   3       32.91       34.09      2.49 o 
   4  -6   3       35.32       31.16      4.09 o 
   5  -6   3      125.85      134.04      5.78 o 
   6  -6   3      308.77      301.26      6.47 o 
   7  -6   3        5.50        4.03      3.33 o 
   8  -6   3        1.45        1.83      2.79 o 
   9  -6   3        9.23        5.30      6.91 o 
  10  -6   3       13.58        9.16      7.75 o 
  -8  -5   3        8.13        7.19      6.91 o 
  -7  -5   3       72.33       90.57      5.64 o 
  -6  -5   3        9.62       10.91      9.73 o 
  -5  -5   3      133.70      152.55      5.68 o 
  -4  -5   3       42.74       39.86      3.28 o 
  -3  -5   3        0.39       -0.27      1.69 o 
  -2  -5   3        2.69        2.82      2.54 o 
  -1  -5   3       58.36       64.56      1.97 o 
   0  -5   3      199.87      206.66      4.59 o 
   1  -5   3      581.38      610.72      5.78 o 
   2  -5   3      982.25      991.89      8.27 o 
   3  -5   3       11.28       17.90      2.39 o 
   4  -5   3      156.96      160.75      3.39 o 
   5  -5   3       34.17       30.19      2.59 o 
   6  -5   3      183.73      191.68      5.27 o 
   7  -5   3      400.78      387.57      6.38 o 
   8  -5   3        6.40        4.37      2.99 o 
   9  -5   3       44.48       23.13     18.89 o 
  10  -5   3        6.45        7.18      4.82 o 
  -9  -4   3        7.17        0.28      4.79 o 
  -8  -4   3       19.33        0.56      4.51 o 
  -7  -4   3        5.25        1.69      2.02 o 
  -6  -4   3      116.78      133.53      3.05 o 
  -5  -4   3       10.55       13.65      1.27 o 
  -4  -4   3        0.27        0.85      0.80 o 
  -3  -4   3      334.83      338.79      5.21 o 
  -2  -4   3       94.55      110.07      1.32 o 
  -1  -4   3      117.39      129.89      2.26 o 
   0  -4   3       26.51       29.04      1.92 o 
   1  -4   3        5.91        4.37      1.20 o 
   2  -4   3       10.98        8.32      1.40 o 
   3  -4   3      480.11      512.85      4.98 o 
   4  -4   3       33.42       32.80      3.81 o 
   5  -4   3        4.88        4.62      2.39 o 
   6  -4   3      118.68      112.36      3.59 o 
   7  -4   3      182.50      180.77      5.58 o 
   8  -4   3      120.99      133.81      5.72 o 
   9  -4   3        3.11        4.09      3.28 o 
  10  -4   3       41.46       34.45      4.78 o 
  -9  -3   3        0.56        1.34      2.18 o 
  -8  -3   3      346.56      388.06      5.66 o 
  -7  -3   3      137.53      135.81      5.78 o 
  -6  -3   3       90.10       96.89      3.07 o 
  -5  -3   3       47.68       58.17      2.96 o 
  -4  -3   3      688.49      689.62      5.88 o 
  -3  -3   3       37.61       33.43      2.68 o 
  -2  -3   3        1.31        2.48      0.94 o 
  -1  -3   3        1.83        1.87      0.73 o 
   0  -3   3      695.33      662.72      4.98 o 
   1  -3   3       15.57       27.94      1.20 o 
   2  -3   3      513.42      577.32      5.14 o 
   3  -3   3     2064.48     2113.62     14.85 o 
   4  -3   3       17.84       14.07      2.13 o 
   5  -3   3       27.19       30.69      2.29 o 
   6  -3   3      320.67      343.28      6.00 o 
   7  -3   3      110.63      108.55      3.99 o 
   8  -3   3      187.49      195.37      5.38 o 
   9  -3   3        0.41       -1.97      2.99 o 
  10  -3   3        8.02        7.47      3.99 o 
 -10  -2   3       64.39       75.15      5.50 o 
  -9  -2   3       43.88       27.17     18.47 o 
  -8  -2   3       13.86       11.89      8.60 o 
  -7  -2   3      135.14      149.15      4.40 o 
  -6  -2   3       34.31       31.58      1.99 o 
  -5  -2   3       97.57       99.46      3.81 o 
  -4  -2   3     1024.58     1112.76     17.90 o 
  -3  -2   3      642.19      678.05      8.04 o 
  -2  -2   3     1234.85     1153.85     10.53 o 
  -1  -2   3     1278.35     1200.12      7.87 o 
   0  -2   3     2033.29     1899.80     13.25 o 
   1  -2   3     1661.08     1390.73      9.06 o 
   2  -2   3      280.33      276.61      4.79 o 
   3  -2   3       78.97       62.59      1.79 o 
   4  -2   3       28.69       30.64      1.79 o 
   5  -2   3      114.52      116.13      5.78 o 
   6  -2   3       24.99       24.13      2.59 o 
   7  -2   3        6.68        5.68      3.07 o 
   8  -2   3       80.27       84.87      6.63 o 
   9  -2   3        4.16        5.36      3.39 o 
  10  -2   3        9.42        7.89      4.19 o 
 -10  -1   3        0.43        0.62      2.64 o 
  -9  -1   3       59.46       79.21      3.73 o 
  -8  -1   3      436.11      408.41      7.27 o 
  -7  -1   3      234.54      234.49      7.37 o 
  -6  -1   3        8.57        7.13      1.49 o 
  -5  -1   3      442.63      451.55      3.86 o 
  -4  -1   3       17.76       20.06      1.61 o 
  -3  -1   3      199.76      233.25      2.33 o 
  -2  -1   3     1542.91     1462.76      8.02 o 
  -1  -1   3       10.89        2.67      0.64 o 
   0  -1   3     1058.87     1012.25      5.88 o 
   1  -1   3      851.16      830.18      5.58 o 
   2  -1   3      688.46      623.83      4.93 o 
   3  -1   3      294.29      284.55      8.46 o 
   4  -1   3        2.02        3.81      1.40 o 
   5  -1   3       43.33       39.67      2.49 o 
   6  -1   3       81.05       81.11      3.96 o 
   7  -1   3       39.60       33.55      3.88 o 
   8  -1   3       14.26       10.50      3.28 o 
   9  -1   3       11.24       14.16      4.78 o 
  10  -1   3       17.19       14.16      5.51 o 
 -11   0   3        1.62        0.63      2.56 o 
 -10   0   3      117.85      127.18      7.25 o 
  -9   0   3       64.94       66.84      4.59 o 
  -8   0   3      956.83      913.48     11.65 o 
  -7   0   3       83.19       95.19      3.68 o 
  -6   0   3      396.54      390.60      5.08 o 
  -5   0   3      152.98      132.22      4.09 o 
  -4   0   3      338.38      340.48      3.30 o 
  -3   0   3      457.60      434.45      5.24 o 
  -2   0   3      566.13      529.96      2.84 o 
  -1   0   3       13.90       11.02      0.51 o 
   0   0   3     9467.68     9971.80    102.76 o 
   1   0   3       13.53       10.51      0.73 o 
   2   0   3     1823.12     1673.60     19.17 o 
   3   0   3       33.40       33.80      1.49 o 
   4   0   3      507.16      525.72      5.28 o 
   5   0   3        6.88        8.67      2.43 o 
   6   0   3       10.23       10.61      2.49 o 
   7   0   3       16.69       18.46      3.09 o 
   8   0   3        0.20       -0.28      2.59 o 
   9   0   3       56.48       61.75      4.98 o 
 -11   1   3        1.16        2.06      4.78 o 
 -10   1   3        2.71        2.11      3.39 o 
  -9   1   3        0.30        2.40      2.99 o 
  -8   1   3       29.64       33.41      4.10 o 
  -7   1   3        7.84        6.34      2.29 o 
  -6   1   3        0.60        0.39      1.49 o 
  -5   1   3       44.83       45.82      1.99 o 
  -4   1   3      269.41      228.87      2.33 o 
  -3   1   3      751.93      718.70      4.53 o 
  -2   1   3     2514.26     2292.83     10.30 o 
  -1   1   3     1403.42     1438.33     15.43 o 
   0   1   3     6795.70     7270.86     99.63 o 
   1   1   3     1446.44     1394.47     12.41 o 
   2   1   3      521.46      530.97      6.48 o 
   3   1   3      565.40      581.92      5.82 o 
   4   1   3      453.18      424.40      5.55 o 
   5   1   3       41.41       49.13      3.33 o 
   6   1   3       72.73       53.51      4.06 o 
   7   1   3        2.58        1.83      2.59 o 
   8   1   3       39.09       39.47      6.20 o 
   9   1   3       44.42        0.28      7.05 o 
 -11   2   3        7.78       13.34      5.51 o 
 -10   2   3       37.81       45.11      4.59 o 
  -9   2   3       49.00       53.47      6.20 o 
  -8   2   3      308.82      286.98      6.41 o 
  -7   2   3      281.39      285.22      4.68 o 
  -6   2   3      117.79      121.68      4.79 o 
  -5   2   3      348.89      399.63      4.88 o 
  -4   2   3     2971.38     3048.55     75.84 o 
  -3   2   3     1503.48     1441.45     12.52 o 
  -2   2   3      578.49      579.71      3.33 o 
  -1   2   3      367.58      299.47      2.48 o 
   0   2   3      267.33      290.52      6.48 o 
   1   2   3       93.94       80.83      2.11 o 
   2   2   3        8.77       11.56      1.97 o 
   3   2   3       55.42       42.57      4.79 o 
   4   2   3      117.99      113.34      4.51 o 
   5   2   3        5.12        3.67      3.10 o 
   6   2   3      107.91      125.46      9.59 o 
   7   2   3        5.69        6.20      4.51 o 
   8   2   3       17.97        0.00      3.38 o 
 -12   3   3        0.18        3.38      4.39 o 
 -11   3   3       16.41       22.59      7.47 o 
 -10   3   3        9.83       10.71      3.79 o 
  -9   3   3       29.73       26.09      3.59 o 
  -8   3   3       89.87       81.88      3.88 o 
  -7   3   3       49.94       52.74      3.59 o 
  -6   3   3      120.98      123.67      3.09 o 
  -5   3   3      446.41      457.92      4.79 o 
  -4   3   3       89.17      116.86      2.76 o 
  -3   3   3       51.12       39.72      1.22 o 
  -2   3   3      425.31      367.07      2.38 o 
  -1   3   3       22.79       29.23      0.96 o 
   0   3   3       12.96       12.22      1.00 o 
   1   3   3        0.32        3.46      1.35 o 
   2   3   3      178.20      144.22      2.89 o 
   3   3   3       53.64       50.85      2.03 o 
   4   3   3       13.39        3.95      2.82 o 
   5   3   3      227.51      257.13      7.33 o 
   6   3   3        3.85        7.61      4.51 o 
   7   3   3       13.29        1.13      4.23 o 
   8   3   3       36.63       -0.56      7.61 o 
 -12   4   3       16.92       17.48      7.33 o 
 -10   4   3       17.58       20.92      4.95 o 
  -9   4   3      180.01      166.47      5.98 o 
  -8   4   3      535.55      528.14     14.10 o 
  -7   4   3      309.41      309.15      4.98 o 
  -6   4   3       60.50       75.28      2.79 o 
  -5   4   3        4.43        2.82      1.59 o 
  -4   4   3       25.04       38.31      2.40 o 
  -3   4   3        3.03        4.24      1.06 o 
  -2   4   3      481.75      510.25      3.93 o 
  -1   4   3      186.23      184.81      1.87 o 
   0   4   3      388.45      384.30      3.29 o 
   1   4   3      282.71      299.34      4.51 o 
   2   4   3      307.93      324.92      5.48 o 
   3   4   3      367.30      390.90      8.54 o 
   4   4   3       71.39       83.08      2.46 o 
   5   4   3        2.22        1.94      2.37 o 
   6   4   3       14.23       -0.26      2.37 o 
   7   4   3        0.94       -0.27      2.69 o 
 -10   5   3        0.22        0.18      2.65 o 
  -9   5   3       31.99       29.89      3.79 o 
  -8   5   3      305.23      298.43      5.68 o 
  -7   5   3      123.99      126.65      4.09 o 
  -6   5   3      108.93      119.70      3.39 o 
  -5   5   3       11.39       13.86      2.39 o 
  -4   5   3        5.06        6.19      1.61 o 
  -3   5   3      984.88     1005.85      7.39 o 
  -2   5   3      385.68      385.06      3.30 o 
  -1   5   3      520.08      486.46      4.82 o 
   0   5   3      319.43      336.13      5.04 o 
   1   5   3      879.15      898.27     11.56 o 
   2   5   3       26.08       33.81      1.94 o 
   3   5   3       48.92       53.92      2.04 o 
   4   5   3        4.77        5.58      1.45 o 
   5   5   3        1.03        0.60      1.46 o 
   6   5   3        1.79       -0.61      3.59 o 
   7   5   3        0.02        0.43      3.28 o 
 -12   6   3        0.73       -3.67     10.15 o 
 -11   6   3       11.31        5.21      6.77 o 
 -10   6   3       55.54       66.40      4.98 o 
  -9   6   3        0.02        2.54      2.99 o 
  -8   6   3       28.91       24.02      3.39 o 
  -7   6   3      227.85      238.59      5.79 o 
  -6   6   3      224.71      213.27      5.07 o 
  -5   6   3      454.71      475.78      8.74 o 
  -4   6   3      233.52      215.48      3.37 o 
  -3   6   3       20.76       19.78      1.74 o 
  -2   6   3       52.47       42.46      2.29 o 
  -1   6   3       18.19       14.75      1.63 o 
   0   6   3       59.96       69.08      2.11 o 
   1   6   3       69.90       66.50      2.50 o 
   2   6   3       44.27       50.31      2.70 o 
   3   6   3       96.48      102.77      2.43 o 
   4   6   3       49.79       56.51      4.42 o 
   5   6   3        0.98       -0.57      3.54 o 
   6   6   3       28.15       -0.14      2.99 o 
 -12   7   3       24.67       20.02     11.00 o 
 -11   7   3       23.43       21.24     15.22 o 
 -10   7   3        3.66        3.17      3.48 o 
  -9   7   3      103.57       99.01      9.44 o 
  -8   7   3       15.82       21.55      3.48 o 
  -7   7   3      191.02      203.63      5.08 o 
  -6   7   3      120.35      137.95      4.90 o 
  -5   7   3      120.19      131.07      3.08 o 
  -4   7   3       28.69       25.67      1.99 o 
  -3   7   3       71.60       71.37      2.24 o 
  -2   7   3      164.36      195.16      2.91 o 
  -1   7   3      270.27      286.74      3.62 o 
   0   7   3      532.02      537.38      9.59 o 
   1   7   3      193.36      191.15      6.48 o 
   2   7   3       77.67       90.94      4.51 o 
   3   7   3        2.90        4.93      3.84 o 
   4   7   3       70.08       86.85      5.17 o 
   5   7   3       19.62        0.50      4.01 o 
 -11   8   3       13.37       10.43      8.18 o 
 -10   8   3        9.79       11.41      9.16 o 
  -9   8   3        0.49        0.42      2.79 o 
  -8   8   3        3.44        4.79      3.19 o 
  -7   8   3      736.18      720.70     10.71 o 
  -6   8   3      286.50      302.97      4.71 o 
  -5   8   3      396.62      397.22      5.52 o 
  -4   8   3      241.99      236.19      3.69 o 
  -3   8   3       22.12       21.80      2.43 o 
  -2   8   3      567.13      580.92      6.55 o 
  -1   8   3       22.27       25.44      1.84 o 
   0   8   3       46.75       46.80      4.79 o 
   1   8   3       13.04       12.41      7.05 o 
   2   8   3       13.72       11.81      3.48 o 
   3   8   3        2.20       -0.08      2.94 o 
   4   8   3       11.69        1.25      3.48 o 
 -11   9   3       22.13       20.71     18.47 o 
 -10   9   3        7.27        1.45      4.17 o 
  -9   9   3      109.08      124.21      7.04 o 
  -8   9   3       46.76       47.86      4.59 o 
  -7   9   3      125.54      119.30      6.10 o 
  -6   9   3        0.00        0.45      1.89 o 
  -5   9   3      112.12      112.21      4.52 o 
  -4   9   3      101.60      109.77      3.72 o 
  -3   9   3       27.15       21.76      3.10 o 
  -2   9   3       86.51       82.10      3.18 o 
  -1   9   3        1.28        1.51      2.09 o 
   0   9   3        2.89        2.82      3.95 o 
   1   9   3       12.67       -0.28      3.67 o 
   2   9   3        4.17        4.36      4.43 o 
   3   9   3        2.00        0.35      3.63 o 
 -10  10   3        9.11        4.55      4.48 o 
  -9  10   3       19.13       19.03      4.78 o 
  -8  10   3        7.31        4.87      3.29 o 
  -7  10   3        0.55        0.92      2.32 o 
  -6  10   3      224.40      230.68      4.89 o 
  -5  10   3       38.80       50.06      3.77 o 
  -4  10   3       91.58       99.22      4.85 o 
  -3  10   3       22.71       23.54      3.39 o 
  -2  10   3      126.70      140.26      3.33 o 
  -1  10   3       29.97        0.00      3.38 o 
   0  10   3        4.67       -0.56      3.95 o 
   1  10   3        0.62        0.00      3.67 o 
   2  10   3       23.78       -0.36      3.92 o 
  -9  11   3       38.77       39.90      4.86 o 
  -8  11   3        0.28        1.36      2.74 o 
  -7  11   3        9.03       13.81      3.19 o 
  -6  11   3       12.29        9.92      2.90 o 
  -5  11   3        5.84        4.63      3.10 o 
  -4  11   3       39.91       38.35      6.38 o 
  -3  11   3        7.54        6.36      2.26 o 
  -2  11   3        0.00       -1.53      3.28 o 
  -1  11   3        0.01       -0.56      4.51 o 
   0  11   3        5.74        0.00      3.67 o 
  -8  12   3        0.04        0.55      2.78 o 
  -7  12   3        2.58        5.03      3.11 o 
  -6  12   3        7.06        5.92      4.46 o 
  -5  12   3        0.05       -0.09      2.27 o 
  -4  12   3       52.66       52.91      3.48 o 
  -3  12   3        0.60       -0.46      3.28 o 
  -2  12   3       16.40       18.61      7.05 o 
   1 -12   4        1.60       -1.13      5.64 o 
   2 -12   4       29.88       22.03     19.03 o 
   3 -12   4       14.08        6.48      7.89 o 
   4 -12   4       59.65       32.33     30.17 o 
   5 -12   4       31.62       21.53     17.62 o 
   6 -12   4       19.43       21.48      6.31 o 
  -2 -11   4       18.71       23.12      7.61 o 
  -1 -11   4       22.58       29.89      7.61 o 
   0 -11   4       77.25       98.11      8.74 o 
   1 -11   4       99.42      112.89      6.08 o 
   2 -11   4      162.97      192.42      6.88 o 
   3 -11   4       73.79       95.87      5.68 o 
   4 -11   4       22.88       12.67     10.43 o 
   5 -11   4       31.73       37.48      5.80 o 
   6 -11   4        1.23        1.55      3.59 o 
   7 -11   4        6.81        8.74      4.48 o 
  -3 -10   4        6.22        5.73      5.22 o 
  -2 -10   4      112.25      133.64     13.82 o 
  -1 -10   4       71.73       76.12     11.84 o 
   0 -10   4       65.47       76.41     11.28 o 
   1 -10   4       58.51       61.39     35.38 o 
   2 -10   4       14.92       10.56      9.73 o 
   3 -10   4       10.56       11.28      3.59 o 
   4 -10   4       48.66       38.95     24.81 o 
   5 -10   4       37.39       45.20      4.59 o 
   6 -10   4       54.48       63.41      4.98 o 
   7 -10   4        4.07        3.09      3.68 o 
   8 -10   4       39.85       50.34      5.58 o 
  -5  -9   4        9.86        0.28      5.07 o 
  -4  -9   4        0.39       -0.22      3.54 o 
  -3  -9   4        3.88        4.51      5.07 o 
  -2  -9   4      193.48      201.87      8.74 o 
  -1  -9   4        1.92        6.20      4.79 o 
   0  -9   4      761.15      742.34      7.60 o 
   1  -9   4       44.35       37.32      3.88 o 
   2  -9   4      406.28      399.58      7.88 o 
   3  -9   4      100.02      102.39      4.48 o 
   4  -9   4        0.42       -0.85      2.59 o 
   5  -9   4        4.30        4.93      4.98 o 
   6  -9   4       14.34        9.30      4.13 o 
   7  -9   4       27.53       29.20      4.39 o 
   8  -9   4        6.64        3.52      3.79 o 
   9  -9   4        2.12        2.37      3.88 o 
  -6  -8   4        1.38        2.60      4.28 o 
  -5  -8   4       55.33       49.09     32.00 o 
  -4  -8   4        2.93        2.11      3.39 o 
  -2  -8   4        2.28        0.85      3.67 o 
  -1  -8   4       12.80       16.63      1.12 o 
   0  -8   4      208.05      208.35      3.92 o 
   1  -8   4       39.77       47.42      5.36 o 
   2  -8   4       13.88       12.98      2.79 o 
   3  -8   4      159.18      152.73      4.39 o 
   4  -8   4      460.61      406.79     12.26 o 
   5  -8   4       22.96       19.36      4.06 o 
   6  -8   4       77.88       68.37      4.19 o 
   7  -8   4       12.79       19.57      4.57 o 
   8  -8   4        2.63        1.13      3.80 o 
   9  -8   4       57.86       70.53      5.58 o 
  -7  -7   4      105.29      113.92      7.08 o 
  -6  -7   4       11.29        9.37      9.16 o 
  -5  -7   4      143.20      160.69      7.20 o 
  -4  -7   4       25.61       14.93     11.56 o 
  -3  -7   4      280.97      271.23      8.18 o 
  -2  -7   4      547.07      540.76     10.43 o 
  -1  -7   4      473.32      502.77      4.49 o 
   0  -7   4        0.08        0.56      2.99 o 
   1  -7   4        8.90        8.32      2.39 o 
   2  -7   4        0.02       -0.85      1.79 o 
   3  -7   4      340.49      315.64      5.18 o 
   4  -7   4      262.36      280.79      5.79 o 
   5  -7   4      230.06      204.13      7.61 o 
   6  -7   4      264.29      259.43      6.52 o 
   7  -7   4        1.90        1.78      2.69 o 
   8  -7   4       31.85       18.03     14.80 o 
   9  -7   4        8.72        0.14      2.79 o 
  10  -7   4        1.40       -0.81      3.48 o 
  -8  -6   4        2.98        0.56      5.36 o 
  -7  -6   4       36.05       24.23     18.89 o 
  -6  -6   4      234.61      278.60      7.18 o 
  -5  -6   4       30.93       14.67     16.35 o 
  -4  -6   4       90.51      108.39      4.48 o 
  -3  -6   4      206.99      220.48      6.77 o 
  -2  -6   4      140.22      131.55      3.81 o 
  -1  -6   4       14.09       17.26      1.36 o 
   0  -6   4       17.02       15.37      2.19 o 
   1  -6   4      122.16      113.47      3.54 o 
   2  -6   4      106.51       94.50      2.89 o 
   3  -6   4       51.26       54.00      2.82 o 
   4  -6   4        0.04        1.27      1.79 o 
   5  -6   4      164.96      171.99      4.19 o 
   6  -6   4      258.16      263.53      5.38 o 
   7  -6   4       18.43       17.45      3.28 o 
   8  -6   4       17.08       23.63      4.69 o 
   9  -6   4        0.38        1.41      3.19 o 
  10  -6   4      115.15      134.31      6.48 o 
  -8  -5   4       10.25        9.02      9.30 o 
  -7  -5   4        9.00        9.88      9.16 o 
  -6  -5   4       60.87       58.60     33.97 o 
  -5  -5   4       39.95       37.75      5.78 o 
  -4  -5   4        0.91        0.14      1.79 o 
  -3  -5   4       73.98       61.18      4.23 o 
  -2  -5   4       92.46       92.75      1.57 o 
  -1  -5   4       25.41       31.25      1.26 o 
   0  -5   4        0.06        0.67      1.45 o 
   1  -5   4      190.39      163.26      2.99 o 
   2  -5   4      136.12      144.93      4.19 o 
   3  -5   4      745.33      679.33      6.58 o 
   4  -5   4      116.99      106.44      4.59 o 
   5  -5   4      175.96      163.97      5.64 o 
   6  -5   4      242.39      232.94      4.78 o 
   7  -5   4       69.90       68.80      7.61 o 
   8  -5   4       33.77       32.41      5.07 o 
   9  -5   4       10.70        4.51      4.79 o 
  10  -5   4        5.99        2.89      3.68 o 
  -9  -4   4        2.51        0.00      3.95 o 
  -8  -4   4        7.64        0.28      4.23 o 
  -7  -4   4       30.93       19.59     11.42 o 
  -6  -4   4       40.06       48.77      1.85 o 
  -5  -4   4       49.18       53.92      3.10 o 
  -4  -4   4        0.02        1.38      1.18 o 
  -3  -4   4      221.94      222.63      3.79 o 
  -2  -4   4     1133.55     1133.84      8.71 o 
  -1  -4   4       34.15       28.50      1.41 o 
   0  -4   4      977.47     1063.14      9.30 o 
   1  -4   4      170.64      137.17      2.39 o 
   2  -4   4     1836.88     1961.32     13.96 o 
   3  -4   4        5.82        8.84      1.92 o 
   4  -4   4     1407.84     1420.74     11.46 o 
   5  -4   4        0.64        0.85      1.59 o 
   6  -4   4      263.44      274.31      6.98 o 
   7  -4   4      104.91      107.63      4.19 o 
   8  -4   4        0.08        0.56      2.39 o 
   9  -4   4       44.79       57.19      4.59 o 
  10  -4   4       12.21       14.66      4.39 o 
 -10  -3   4        0.70       -0.28      4.79 o 
  -9  -3   4       11.03        6.27      4.65 o 
  -8  -3   4       13.35        9.92      7.75 o 
  -7  -3   4       24.98       31.22      2.31 o 
  -6  -3   4       24.10       22.24      2.56 o 
  -5  -3   4     1100.60     1106.33     11.14 o 
  -4  -3   4      165.51      176.20      3.12 o 
  -3  -3   4      916.93      897.25      5.98 o 
  -2  -3   4     3091.23     3179.98     21.89 o 
  -1  -3   4       49.55       57.85      1.49 o 
   0  -3   4        5.12        4.67      1.13 o 
   1  -3   4      123.58      168.97      2.82 o 
   2  -3   4      302.52      302.73      4.37 o 
   3  -3   4      868.27      948.50      7.58 o 
   4  -3   4      223.09      202.43      4.51 o 
   5  -3   4      552.43      561.38      6.91 o 
   6  -3   4      162.79      157.45      4.51 o 
   7  -3   4        6.05        7.89      3.33 o 
   8  -3   4       30.06       34.71      5.88 o 
   9  -3   4       51.20       62.51      5.64 o 
  10  -3   4        5.85        2.96      3.79 o 
 -10  -2   4       20.02       11.07      7.75 o 
  -9  -2   4        2.92        4.53      3.52 o 
  -8  -2   4      333.61      338.05      5.42 o 
  -7  -2   4        5.75        6.63      3.10 o 
  -6  -2   4      202.35      186.93      3.81 o 
  -5  -2   4      206.56      204.00      5.36 o 
  -4  -2   4       44.68       52.41      1.82 o 
  -3  -2   4     4951.99     5214.55     28.70 o 
  -2  -2   4      894.34      968.57      6.51 o 
  -1  -2   4     1132.36     1073.70     11.98 o 
   0  -2   4      514.48      473.95      3.99 o 
   1  -2   4      120.42      125.04      1.82 o 
   2  -2   4       10.41        7.96      1.20 o 
   3  -2   4       43.76       45.14      1.97 o 
   4  -2   4      246.93      235.17      6.34 o 
   5  -2   4        0.16        1.54      1.96 o 
   6  -2   4      126.72      124.10      3.68 o 
   7  -2   4      264.49      274.47      5.38 o 
   8  -2   4       17.66       16.59      3.39 o 
   9  -2   4       91.68       94.60      8.17 o 
 -11  -1   4        4.42        1.73      4.08 o 
 -10  -1   4        0.98        1.01      2.89 o 
  -9  -1   4        2.10        1.23      1.93 o 
  -8  -1   4       10.38        6.19      2.11 o 
  -7  -1   4      120.75      106.95      3.04 o 
  -6  -1   4      119.54      114.20      2.87 o 
  -5  -1   4      132.41      144.56      2.59 o 
  -4  -1   4       26.04       48.22      1.45 o 
  -3  -1   4       65.08       56.04      1.31 o 
  -2  -1   4      337.44      315.23      2.99 o 
  -1  -1   4     4424.10     4728.78    103.22 o 
   0  -1   4     3827.26     4221.56     88.63 o 
   1  -1   4      345.02      386.85      2.97 o 
   2  -1   4        2.34        3.69      0.80 o 
   3  -1   4      285.20      273.40      3.44 o 
   4  -1   4       76.93       84.79      2.40 o 
   5  -1   4       34.77       34.30      2.39 o 
   6  -1   4      142.79      143.49      7.05 o 
   7  -1   4        0.01        0.03      2.60 o 
   8  -1   4       80.02       78.95      5.78 o 
   9  -1   4       48.98       62.02      5.93 o 
 -11   0   4       15.88       12.45      6.10 o 
 -10   0   4       82.98       91.92      4.38 o 
  -9   0   4        2.29        2.29      2.15 o 
  -8   0   4      476.48      442.50      5.26 o 
  -7   0   4     1034.32     1043.57      8.12 o 
  -6   0   4      613.49      617.02      5.24 o 
  -5   0   4       12.95       13.21      1.51 o 
  -4   0   4      167.92      168.33      2.43 o 
  -3   0   4     1383.69     1398.65      6.90 o 
  -2   0   4      448.29      429.31      2.46 o 
  -1   0   4       13.80        5.99      0.45 o 
   0   0   4        7.20       20.00      0.55 o 
   1   0   4       13.42       20.22      0.68 o 
   2   0   4      695.84      716.02      5.18 o 
   3   0   4      231.49      241.78      2.99 o 
   4   0   4       31.87       28.55      1.99 o 
   5   0   4      349.94      340.44      6.77 o 
   6   0   4      109.11      111.65      5.68 o 
   7   0   4        4.41        4.22      2.69 o 
   8   0   4       11.93        7.04      7.75 o 
   9   0   4        1.30        0.42      2.99 o 
 -11   1   4        2.60        1.14      2.73 o 
 -10   1   4        1.73        1.21      2.32 o 
  -9   1   4       69.01       69.00      3.19 o 
  -8   1   4      217.61      195.89      7.99 o 
  -7   1   4      106.51      111.18      3.08 o 
  -6   1   4       37.55       27.97      1.78 o 
  -5   1   4      173.57      174.20      2.38 o 
  -4   1   4      434.54      402.01      3.33 o 
  -3   1   4      247.72      301.33      2.15 o 
  -2   1   4      373.70      386.17      2.24 o 
  -1   1   4      826.39      735.70      7.32 o 
   0   1   4      286.49      299.82      1.91 o 
   1   1   4      622.19      618.54      8.46 o 
   2   1   4       74.39       72.74      3.38 o 
   3   1   4        3.92        5.71      1.40 o 
   4   1   4        0.22        0.85      1.40 o 
   5   1   4      167.55      183.66      4.69 o 
   6   1   4      251.58      277.40      5.28 o 
   7   1   4        2.82        1.97      3.95 o 
   8   1   4        0.27        0.00      3.38 o 
   9   1   4        0.23        1.13      4.79 o 
 -11   2   4        2.98        2.18      3.02 o 
 -10   2   4       64.97       59.10      4.68 o 
  -9   2   4       69.94       66.43      4.08 o 
  -8   2   4       10.50        8.46      2.79 o 
  -7   2   4       28.65       26.89      2.59 o 
  -6   2   4       39.52       42.68      1.95 o 
  -5   2   4      569.84      650.73      5.15 o 
  -4   2   4      164.55      170.49      2.05 o 
  -3   2   4     1085.63     1130.20      6.39 o 
  -2   2   4       83.58      101.80      1.17 o 
  -1   2   4      123.61      145.21      1.50 o 
   0   2   4      138.01      146.72      1.97 o 
   1   2   4       14.76        7.55      0.89 o 
   2   2   4     1036.22     1060.43      8.47 o 
   3   2   4      111.20      124.05      5.92 o 
   4   2   4       64.70       76.41      6.48 o 
   5   2   4      176.65      174.80      6.20 o 
   6   2   4       40.29       50.75      5.36 o 
   7   2   4        1.60       -0.28      3.38 o 
   8   2   4        4.48       -0.56      6.77 o 
 -12   3   4       10.78       12.69      4.98 o 
 -11   3   4        0.00        4.29      4.57 o 
 -10   3   4       79.39       73.30      4.78 o 
  -9   3   4       40.25       32.14      3.59 o 
  -8   3   4        7.38        2.82      2.39 o 
  -7   3   4       12.65       13.28      2.40 o 
  -6   3   4       92.33       88.27      2.33 o 
  -5   3   4       69.14       73.49      2.36 o 
  -4   3   4        1.20        2.61      1.02 o 
  -3   3   4       62.92       63.16      1.56 o 
  -2   3   4      223.46      193.20      1.93 o 
  -1   3   4      599.46      600.80      3.62 o 
   0   3   4       28.08       17.93      1.28 o 
   1   3   4     7524.85     7591.07     44.09 o 
   2   3   4      442.64      432.43      3.99 o 
   3   3   4       18.01       19.34      1.96 o 
   4   3   4        6.13        4.96      1.82 o 
   5   3   4       46.67       50.19      4.79 o 
   6   3   4       26.81       25.66      5.36 o 
   7   3   4        6.35        0.28      3.95 o 
   8   3   4        4.47       -1.41      5.07 o 
 -12   4   4       31.74       46.52      8.18 o 
 -11   4   4        9.54        6.34      6.38 o 
 -10   4   4       80.60       96.59      5.93 o 
  -9   4   4      333.30      331.01      7.25 o 
  -8   4   4       68.14       79.96      4.48 o 
  -7   4   4      100.02       94.82      4.01 o 
  -6   4   4       90.82       83.75      3.13 o 
  -5   4   4      796.59      810.68      6.31 o 
  -4   4   4      110.94      105.40      2.18 o 
  -3   4   4      216.20      251.79      2.54 o 
  -2   4   4      676.72      702.28      4.96 o 
  -1   4   4      101.16      117.94      1.87 o 
   0   4   4     4929.80     5119.91     89.23 o 
   1   4   4      375.14      386.01      8.10 o 
   2   4   4      574.29      574.17      5.15 o 
   3   4   4      188.38      201.77      3.41 o 
   4   4   4        4.55        4.76      1.78 o 
   5   4   4       12.30        5.71      5.67 o 
   6   4   4        5.87        0.10      1.70 o 
   7   4   4       11.04        1.41      7.61 o 
 -11   5   4       39.95       36.46      7.67 o 
 -10   5   4       23.30       19.82      9.44 o 
  -9   5   4       36.52       31.27      3.68 o 
  -8   5   4      160.11      144.07      6.20 o 
  -7   5   4        0.05        0.85      1.99 o 
  -6   5   4       66.51       71.67      2.76 o 
  -5   5   4      283.77      258.96      4.22 o 
  -4   5   4        1.55        2.54      1.19 o 
  -3   5   4     1221.69     1221.52      8.22 o 
  -2   5   4       11.20       13.69      1.30 o 
  -1   5   4      305.91      335.06      5.21 o 
   0   5   4        5.15        7.35      1.82 o 
   1   5   4      205.40      198.61      3.48 o 
   2   5   4      123.59      131.71      3.20 o 
   3   5   4       23.72       19.12      2.85 o 
   4   5   4       20.44       24.29      3.28 o 
   5   5   4        5.14        2.56      2.86 o 
   6   5   4       21.86        1.43      4.06 o 
 -12   6   4       28.16       32.99     12.41 o 
 -11   6   4        7.97        7.49      5.50 o 
 -10   6   4      182.08      175.04      5.88 o 
  -9   6   4        0.42       -0.21      2.90 o 
  -8   6   4       17.85       25.30      3.28 o 
  -7   6   4      250.21      242.08      5.79 o 
  -6   6   4      666.45      641.40      7.64 o 
  -5   6   4     1036.86     1056.32      8.03 o 
  -4   6   4     1614.39     1647.74     11.01 o 
  -3   6   4       50.81       57.27      1.89 o 
  -2   6   4        3.91        4.72      1.61 o 
  -1   6   4       74.38       85.19      2.25 o 
   0   6   4      154.02      151.14      3.48 o 
   1   6   4       16.32       13.46      1.85 o 
   2   6   4        5.80        7.91      1.55 o 
   3   6   4        4.49        2.62      1.48 o 
   4   6   4       10.23        6.30      4.74 o 
   5   6   4       17.57        0.70      2.99 o 
 -12   7   4        6.20        3.45      5.51 o 
 -11   7   4       62.03       72.47     42.15 o 
 -10   7   4       24.93       17.67     14.10 o 
  -9   7   4      294.37      307.34     11.00 o 
  -8   7   4        6.80        6.20      2.81 o 
  -7   7   4      374.95      358.63      6.12 o 
  -6   7   4       94.24       92.71      3.36 o 
  -5   7   4      180.24      191.88      4.24 o 
  -4   7   4       12.89       12.69      1.89 o 
  -3   7   4       14.29       21.10      2.11 o 
  -2   7   4        2.51        1.37      1.65 o 
  -1   7   4        1.76        4.24      1.73 o 
   0   7   4       82.38       80.63      4.79 o 
   1   7   4      246.24      258.54      7.33 o 
   2   7   4       66.34       68.15      2.16 o 
   3   7   4       45.35       53.17      5.09 o 
   4   7   4        0.04        0.99      2.99 o 
   5   7   4        8.25       -0.50      3.84 o 
 -11   8   4        0.32        0.39      4.43 o 
 -10   8   4        1.06        0.80      5.17 o 
  -9   8   4       13.26        4.74      3.24 o 
  -8   8   4      134.52      131.72      4.07 o 
  -7   8   4      250.55      256.32      5.27 o 
  -6   8   4        0.12       -1.59      1.89 o 
  -5   8   4      418.93      414.41      6.17 o 
  -4   8   4        7.83        7.89      2.18 o 
  -3   8   4        9.55        9.83      1.91 o 
  -2   8   4      260.97      275.44      4.71 o 
  -1   8   4       65.35       66.38      3.48 o 
   0   8   4       12.83       18.61      4.23 o 
   1   8   4        4.30        2.54      3.67 o 
   2   8   4        0.49       -0.55      2.49 o 
   3   8   4       13.24        0.90      3.75 o 
   4   8   4        1.12        0.11      2.89 o 
 -11   9   4        4.12        0.70      3.59 o 
 -10   9   4       21.68       11.04      8.98 o 
  -9   9   4        1.45        1.34      3.88 o 
  -8   9   4       15.16       10.15      2.98 o 
  -7   9   4      174.76      188.66      4.50 o 
  -6   9   4      218.69      232.82      6.69 o 
  -5   9   4      189.71      206.90      4.63 o 
  -4   9   4       19.85       17.71      2.82 o 
  -3   9   4       59.64       66.81      2.81 o 
  -2   9   4        0.46        1.13      2.18 o 
  -1   9   4        0.01        0.28      5.07 o 
   0   9   4        0.08        3.10      3.95 o 
   1   9   4        0.07       -0.28      5.64 o 
   2   9   4       12.69       -1.23      3.28 o 
 -10  10   4       76.74       93.58      7.77 o 
  -9  10   4        0.10        1.52      3.15 o 
  -8  10   4        0.02        0.63      2.67 o 
  -7  10   4        9.59        8.62      3.13 o 
  -6  10   4        0.86        0.09      1.82 o 
  -5  10   4        0.00        1.98      2.61 o 
  -4  10   4      157.33      167.68      4.28 o 
  -3  10   4       65.86       82.81      3.50 o 
  -2  10   4       89.35       84.60      3.72 o 
  -1  10   4        9.01        0.28      3.67 o 
   0  10   4       55.65       62.87      6.77 o 
   1  10   4        0.28       -1.40      3.48 o 
  -9  11   4       39.48       40.73      4.90 o 
  -8  11   4       23.10       21.19      4.13 o 
  -7  11   4        7.02        6.22      3.02 o 
  -6  11   4      102.93      102.61      4.27 o 
  -5  11   4        0.01        0.14      1.97 o 
  -4  11   4        0.06        1.46      2.11 o 
  -3  11   4        0.31        1.49      2.11 o 
  -2  11   4        4.04       -0.28      3.67 o 
  -1  11   4       13.63        0.28      4.23 o 
  -7  12   4        2.02        1.31      2.86 o 
  -6  12   4        5.07        5.82      3.36 o 
  -5  12   4       27.17       23.82      7.48 o 
  -4  12   4       19.36       15.41      5.14 o 
  -3  12   4        3.18        0.41      3.28 o 
   1 -12   5        5.10       -1.13      8.74 o 
   2 -12   5        4.08        4.72      5.25 o 
   3 -12   5       21.24       12.15     10.43 o 
   4 -12   5        8.42        6.06      6.34 o 
   5 -12   5        5.91        7.89      6.48 o 
  -1 -11   5        5.82        6.77      6.20 o 
   0 -11   5      120.22      132.51      9.02 o 
   1 -11   5      126.21      128.25      6.28 o 
   2 -11   5      151.71      156.38      6.38 o 
   3 -11   5       48.28       38.11     24.53 o 
   4 -11   5        0.30        0.14      2.79 o 
   5 -11   5        9.15        8.27      4.08 o 
   6 -11   5       26.77       30.54      5.98 o 
   7 -11   5        4.33        2.40      3.99 o 
  -3 -10   5        8.13        8.07      7.89 o 
  -2 -10   5        0.02       -0.85      4.79 o 
  -1 -10   5       37.27       37.78      6.77 o 
   0 -10   5        6.15        7.05      5.36 o 
   1 -10   5        2.00        1.63      3.09 o 
   2 -10   5       80.00       77.01      5.72 o 
   3 -10   5       16.12        9.04      8.32 o 
   4 -10   5       21.14        8.60      8.04 o 
   5 -10   5       10.02        4.28      4.06 o 
   6 -10   5       22.25       22.37      4.28 o 
   7 -10   5       73.28       93.88      5.88 o 
   8 -10   5      103.35      132.51      9.59 o 
  -4  -9   5        4.09        4.18      4.08 o 
  -3  -9   5       16.69        4.51      8.46 o 
  -2  -9   5        3.36        3.67      4.79 o 
  -1  -9   5        6.62        5.19      2.26 o 
   0  -9   5        9.28        3.69      2.98 o 
   1  -9   5      132.47      149.53      7.61 o 
   2  -9   5       10.48        5.78      2.99 o 
   3  -9   5      124.73      112.96      4.59 o 
   4  -9   5       27.83       22.95      4.31 o 
   5  -9   5      133.02      128.05      4.98 o 
   6  -9   5       44.75       16.15     16.49 o 
   7  -9   5       10.97        8.04      8.74 o 
   8  -9   5        6.22        0.28      2.99 o 
  -6  -8   5       25.54       31.07     22.98 o 
  -5  -8   5       56.80       13.20     15.93 o 
  -4  -8   5       19.47       18.59     13.67 o 
  -3  -8   5       55.64       56.95      6.20 o 
  -2  -8   5       37.51       40.32      5.64 o 
  -1  -8   5       26.92       25.25      1.60 o 
   0  -8   5        2.20        1.79      1.78 o 
   1  -8   5      145.01      137.04      5.16 o 
   2  -8   5       14.87       15.88      3.59 o 
   3  -8   5       40.45       33.67      3.19 o 
   4  -8   5      159.43      149.38      8.74 o 
   5  -8   5      121.16      106.13      5.36 o 
   6  -8   5        0.00        1.99      3.33 o 
   7  -8   5      123.67      123.72      8.18 o 
   8  -8   5       33.31        0.28      2.99 o 
   9  -8   5        8.61       -0.11      3.07 o 
  -7  -7   5       40.11       27.96     21.43 o 
  -6  -7   5        2.89        0.85      3.39 o 
  -5  -7   5       84.04       94.94      5.28 o 
  -4  -7   5       44.30       37.28     24.11 o 
  -3  -7   5        0.91       -0.56      3.38 o 
  -2  -7   5       52.09       53.59      1.36 o 
  -1  -7   5      526.74      519.82      6.41 o 
   0  -7   5      737.18      725.47      6.79 o 
   1  -7   5       47.29       57.37      3.09 o 
   2  -7   5      259.17      270.27      6.77 o 
   3  -7   5      519.53      539.70      6.78 o 
   4  -7   5        9.82       14.27      2.79 o 
   5  -7   5      270.76      268.93      7.67 o 
   6  -7   5        6.42        4.23      2.79 o 
   7  -7   5        4.71        7.47      5.18 o 
   8  -7   5       14.31        0.27      2.69 o 
   9  -7   5        3.25       -0.04      3.12 o 
  -7  -6   5        0.02        0.14      2.99 o 
  -6  -6   5       86.10      101.90      8.46 o 
  -5  -6   5       23.16       23.12     16.78 o 
  -4  -6   5        1.46        0.74      2.86 o 
  -3  -6   5       85.78       97.83      8.18 o 
  -2  -6   5      728.92      714.10      6.10 o 
  -1  -6   5      168.26      180.29      3.57 o 
   0  -6   5      588.06      618.17      6.58 o 
   1  -6   5      220.29      222.17      3.79 o 
   2  -6   5        3.92        6.64      2.21 o 
   3  -6   5      114.37      101.65      3.95 o 
   4  -6   5       12.32       17.59      2.90 o 
   5  -6   5        0.30        2.40      2.19 o 
   6  -6   5      112.13      108.24      4.79 o 
   7  -6   5       46.38       54.17      3.88 o 
   8  -6   5        0.89        0.14      2.39 o 
   9  -6   5       31.38        0.14      2.79 o 
  -8  -5   5       35.73       27.96     19.74 o 
  -7  -5   5       54.76       67.72      4.98 o 
  -6  -5   5        7.26        0.86      3.33 o 
  -5  -5   5      620.91      623.26      9.27 o 
  -4  -5   5      203.22      215.52      5.53 o 
  -3  -5   5      646.85      630.02      5.02 o 
  -2  -5   5        1.37        0.75      1.55 o 
  -1  -5   5      157.12      143.01      4.09 o 
   0  -5   5        0.28       -0.65      1.62 o 
   1  -5   5       41.49       43.14      1.99 o 
   2  -5   5      639.45      621.27      6.64 o 
   3  -5   5      810.19      819.05     15.65 o 
   4  -5   5       51.71       57.78      2.69 o 
   5  -5   5      514.71      516.02      8.74 o 
   6  -5   5      135.94      141.39      4.95 o 
   7  -5   5        0.19        2.40      2.59 o 
   8  -5   5       46.13       30.30     18.89 o 
   9  -5   5        7.98        3.79      4.10 o 
  -9  -4   5        1.95       -0.28      4.79 o 
  -8  -4   5        0.53       -0.85      4.51 o 
  -7  -4   5        2.40        2.79      2.11 o 
  -6  -4   5      162.68      148.02      3.75 o 
  -5  -4   5        1.00        1.41      1.00 o 
  -4  -4   5      116.57      120.36      4.01 o 
  -3  -4   5     1037.21     1033.69      7.18 o 
  -2  -4   5      228.47      231.64      3.39 o 
  -1  -4   5       50.57       43.15      1.96 o 
   0  -4   5      747.45      767.23      7.89 o 
   1  -4   5      143.59       99.68      1.99 o 
   2  -4   5     1057.95     1036.42      8.17 o 
   3  -4   5      447.30      456.77      4.88 o 
   4  -4   5      108.53      103.75      2.79 o 
   5  -4   5        0.02        0.14      1.40 o 
   6  -4   5      496.51      504.14      8.04 o 
   7  -4   5       76.97       72.74      8.46 o 
   8  -4   5       27.79       26.63      4.53 o 
   9  -4   5       20.31       21.13      5.00 o 
 -10  -3   5        0.03        0.28      5.07 o 
  -9  -3   5        1.14       -0.07      1.88 o 
  -8  -3   5       11.36        0.09      1.28 o 
  -7  -3   5      149.60      173.70      4.47 o 
  -6  -3   5      101.97      105.35      4.09 o 
  -5  -3   5     1116.85     1189.94     11.42 o 
  -4  -3   5      845.30      828.12      7.51 o 
  -3  -3   5      287.32      249.40      4.31 o 
  -2  -3   5      204.29      207.61      3.02 o 
  -1  -3   5      393.42      359.86      4.65 o 
   0  -3   5     1532.50     1503.44     10.96 o 
   1  -3   5     1501.94     1586.28     11.05 o 
   2  -3   5      192.53      172.87      2.96 o 
   3  -3   5        6.66        4.79      1.40 o 
   4  -3   5       49.25       53.92      2.19 o 
   5  -3   5       10.24       13.77      2.60 o 
   6  -3   5       57.45       71.28      4.01 o 
   7  -3   5      453.38      456.07      6.98 o 
   8  -3   5        5.51        4.23      2.99 o 
   9  -3   5       78.43       85.84      7.61 o 
 -10  -2   5      153.55      177.27      7.61 o 
  -9  -2   5       40.44       29.66     20.44 o 
  -8  -2   5        2.68        1.62      3.19 o 
  -7  -2   5      441.39      449.16      5.74 o 
  -6  -2   5       23.11       17.96      2.59 o 
  -5  -2   5      101.39      105.48      3.81 o 
  -4  -2   5      329.10      350.89      3.85 o 
  -3  -2   5       47.47       45.32      1.35 o 
  -2  -2   5      991.72     1026.54      8.67 o 
  -1  -2   5      518.52      555.56      7.33 o 
   0  -2   5      271.20      265.07      2.27 o 
   1  -2   5      153.65      115.19      1.76 o 
   2  -2   5       30.91       24.54      2.68 o 
   3  -2   5      179.67      194.12      5.36 o 
   4  -2   5      303.70      299.17      7.75 o 
   5  -2   5       53.11       51.05      2.59 o 
   6  -2   5       16.46       15.23      2.59 o 
   7  -2   5      162.33      175.60      5.58 o 
   8  -2   5        7.93        8.84      3.28 o 
   9  -2   5        2.38        3.52      3.39 o 
 -11  -1   5        0.00       -0.55      3.68 o 
 -10  -1   5        4.88        7.48      5.22 o 
  -9  -1   5      110.84      115.68      4.17 o 
  -8  -1   5      450.21      447.84      6.48 o 
  -7  -1   5      388.65      413.23      4.65 o 
  -6  -1   5      258.68      253.13      3.74 o 
  -5  -1   5        2.90        0.51      0.99 o 
  -4  -1   5      530.64      555.51      5.49 o 
  -3  -1   5      402.53      401.88      3.59 o 
  -2  -1   5      188.34      188.02      1.60 o 
  -1  -1   5      890.56      820.92      5.53 o 
   0  -1   5       29.82       27.17      0.71 o 
   1  -1   5      958.62      891.34      7.19 o 
   2  -1   5      734.38      749.57     12.55 o 
   3  -1   5       56.58       56.83      1.79 o 
   4  -1   5       84.46       85.23      2.86 o 
   5  -1   5        0.96        1.77      2.13 o 
   6  -1   5       76.23       85.12      5.28 o 
   7  -1   5        3.40        4.82      3.33 o 
   8  -1   5       29.73       33.59      4.93 o 
   9  -1   5        0.52        2.82      3.39 o 
 -11   0   5       81.17      104.63      4.58 o 
 -10   0   5       40.09       31.46     10.59 o 
  -9   0   5        1.65        1.25      2.41 o 
  -8   0   5       74.15       68.04      3.44 o 
  -7   0   5      170.78      160.92      3.43 o 
  -6   0   5        8.11        9.35      2.07 o 
  -5   0   5       11.97       18.35      1.55 o 
  -4   0   5       58.72       54.45      1.25 o 
  -3   0   5        1.85        1.19      0.69 o 
  -2   0   5        5.33        8.88      0.52 o 
  -1   0   5      718.81      723.83     10.15 o 
   0   0   5       36.22       27.89      0.70 o 
   1   0   5       19.13       22.43      1.00 o 
   2   0   5      113.11      115.46      1.79 o 
   3   0   5      151.79      147.02      2.82 o 
   4   0   5        2.31        2.23      1.70 o 
   5   0   5       20.70       19.04      2.39 o 
   6   0   5        3.92        2.54      2.19 o 
   7   0   5        2.84        2.83      4.28 o 
   8   0   5        4.09        5.25      3.28 o 
 -11   1   5        8.39        6.96      3.41 o 
 -10   1   5       29.46       19.26      7.42 o 
  -9   1   5       16.41       10.21      2.41 o 
  -8   1   5      592.99      555.67      6.36 o 
  -7   1   5        7.22        9.18      2.10 o 
  -6   1   5        0.36        1.51      1.46 o 
  -5   1   5      175.73      183.54      2.43 o 
  -4   1   5      150.06      178.17      2.01 o 
  -3   1   5       40.84       49.57      0.95 o 
  -2   1   5     1027.80      973.57      4.62 o 
  -1   1   5       23.94       22.43      1.96 o 
   0   1   5        1.73        1.41      0.81 o 
   1   1   5      226.33      210.80      3.24 o 
   2   1   5       32.58       36.09      1.97 o 
   3   1   5        2.35        4.23      1.97 o 
   4   1   5       21.61       20.86      3.10 o 
   5   1   5        2.43        2.54      2.82 o 
   6   1   5       35.61       27.07      4.51 o 
   7   1   5        0.35       -0.28      5.36 o 
   8   1   5        0.13        1.13      4.23 o 
 -11   2   5       39.37       26.01     13.11 o 
 -10   2   5      144.74      156.99      4.95 o 
  -9   2   5       30.60       28.90      3.69 o 
  -8   2   5     1183.94     1117.25      9.55 o 
  -7   2   5      175.69      170.12      3.20 o 
  -6   2   5       26.28       23.82      2.19 o 
  -5   2   5      137.97      150.95      2.25 o 
  -4   2   5       41.94       50.30      1.34 o 
  -3   2   5      190.24      177.02      1.54 o 
  -2   2   5     1100.07     1130.89      5.53 o 
  -1   2   5       17.00       22.22      1.28 o 
   0   2   5     1529.10     1560.95      8.85 o 
   1   2   5      189.58      219.90      2.36 o 
   2   2   5       64.15       61.89      2.26 o 
   3   2   5      147.12      152.32      3.09 o 
   4   2   5      141.16      142.66      5.07 o 
   5   2   5       25.36       21.43      3.95 o 
   6   2   5        4.19        3.95      3.95 o 
   7   2   5       18.42        0.28      5.64 o 
   8   2   5        3.06        0.28      4.23 o 
 -12   3   5       25.46       29.81      6.40 o 
 -11   3   5       31.73       24.35     12.05 o 
 -10   3   5       10.16       11.28      3.21 o 
  -9   3   5       80.88       81.06      3.65 o 
  -8   3   5      108.52       99.43      3.46 o 
  -7   3   5       28.37       28.09      2.17 o 
  -6   3   5        7.69        6.46      1.51 o 
  -5   3   5       36.30       39.11      1.59 o 
  -4   3   5      424.93      414.14      3.57 o 
  -3   3   5      546.85      508.44      3.28 o 
  -2   3   5     1388.93     1356.15      7.13 o 
  -1   3   5     1299.81     1339.95     10.26 o 
   0   3   5     2235.43     2219.02     16.13 o 
   1   3   5      627.20      660.88      5.05 o 
   2   3   5       43.80       52.24      1.89 o 
   3   3   5      134.31      134.45      3.17 o 
   4   3   5       62.42       59.64      5.92 o 
   5   3   5       10.91        8.42      2.44 o 
   6   3   5        0.70        0.13      1.76 o 
   7   3   5        2.15       -0.56      4.23 o 
 -12   4   5        0.10        0.46      3.28 o 
 -11   4   5       13.14        9.49      4.94 o 
 -10   4   5       79.50       92.83      3.96 o 
  -9   4   5       52.82       56.45      3.14 o 
  -8   4   5      213.49      212.25      3.90 o 
  -7   4   5      321.10      314.06      4.49 o 
  -6   4   5      214.07      223.25      3.23 o 
  -5   4   5       30.90       44.60      2.84 o 
  -4   4   5     2394.72     2410.38     14.59 o 
  -3   4   5      449.44      450.81      3.38 o 
  -2   4   5        1.03        2.60      0.86 o 
  -1   4   5       24.64       16.97      2.22 o 
   0   4   5      183.61      193.21      2.97 o 
   1   4   5        1.10        1.88      1.14 o 
   2   4   5        0.15        0.52      1.52 o 
   3   4   5       65.41       63.49      2.28 o 
   4   4   5       24.60       28.89      2.28 o 
   5   4   5        3.54        2.39      1.94 o 
   6   4   5       94.53      101.55      3.73 o 
 -12   5   5       17.80       12.59     10.29 o 
 -11   5   5        0.38        1.34      3.08 o 
 -10   5   5       15.64       12.20      4.90 o 
  -9   5   5      114.79      121.90      4.38 o 
  -8   5   5        2.83        4.96      2.10 o 
  -7   5   5      273.85      274.84      4.11 o 
  -6   5   5       30.16       33.72      2.34 o 
  -5   5   5       70.09       94.96      2.37 o 
  -4   5   5       39.43       49.29      2.23 o 
  -3   5   5       33.42       34.09      1.55 o 
  -2   5   5      118.12      123.24      1.82 o 
  -1   5   5       65.95       66.39      2.69 o 
   0   5   5      142.63      127.01      3.28 o 
   1   5   5      147.10      150.16      2.94 o 
   2   5   5        8.51        7.34      1.88 o 
   3   5   5       96.16      100.41      2.97 o 
   4   5   5       27.72       27.11      3.39 o 
   5   5   5        3.32       -0.39      1.67 o 
   6   5   5        1.41        0.85      3.19 o 
 -12   6   5       36.33       32.19     21.29 o 
 -11   6   5        0.22        0.94      2.79 o 
 -10   6   5        0.01        0.11      2.35 o 
  -9   6   5       94.72       87.22      3.74 o 
  -8   6   5      176.98      179.18      4.49 o 
  -7   6   5      386.17      385.93      5.37 o 
  -6   6   5       64.79       71.53      2.94 o 
  -5   6   5       74.26       73.93      3.01 o 
  -4   6   5       15.65       21.47      1.72 o 
  -3   6   5       52.49       52.38      2.18 o 
  -2   6   5       58.07       63.20      2.52 o 
  -1   6   5      106.81       96.82      2.40 o 
   0   6   5       20.75       17.42      2.44 o 
   1   6   5      100.08      105.22      2.92 o 
   2   6   5        0.45        1.10      1.93 o 
   3   6   5       11.56       14.01      1.96 o 
   4   6   5        1.81        0.53      1.62 o 
   5   6   5        0.14        0.32      3.37 o 
 -12   7   5       42.34       27.32      9.11 o 
 -11   7   5       12.88        5.77      4.95 o 
 -10   7   5        1.15        1.70      3.49 o 
  -9   7   5        0.25        1.30      2.38 o 
  -8   7   5        1.42        1.71      2.41 o 
  -7   7   5        7.60        7.25      2.62 o 
  -6   7   5       14.49       16.29      2.45 o 
  -5   7   5       17.33       17.85      2.12 o 
  -4   7   5       40.82       35.84      2.37 o 
  -3   7   5        0.98        3.94      1.74 o 
  -2   7   5        0.99        3.16      1.45 o 
  -1   7   5       81.96       86.38      3.52 o 
   0   7   5       49.27       60.98      2.84 o 
   1   7   5      139.70      148.49      3.93 o 
   2   7   5        1.46        1.91      2.75 o 
   3   7   5       13.95       10.97      4.06 o 
   4   7   5       12.32       -0.28      2.79 o 
 -11   8   5        0.10        0.09      2.43 o 
 -10   8   5        3.90        1.22      3.15 o 
  -9   8   5       48.05       22.31     16.56 o 
  -8   8   5       15.55       12.64      2.82 o 
  -7   8   5       65.21       65.76      4.19 o 
  -6   8   5        7.39        7.89      2.28 o 
  -5   8   5       20.72       26.72      3.85 o 
  -4   8   5       30.54       31.24      2.32 o 
  -3   8   5        0.23        0.82      1.75 o 
  -2   8   5       40.26       40.95      2.32 o 
  -1   8   5       57.99       72.55      2.97 o 
   0   8   5        0.03       -0.85      3.10 o 
   1   8   5        0.47       -0.56      2.39 o 
   2   8   5        1.25       -0.03      2.09 o 
   3   8   5        0.25       -0.81      2.97 o 
 -11   9   5        0.62       -0.60      4.10 o 
 -10   9   5        1.13        0.77      3.08 o 
  -9   9   5       29.25       13.34      9.59 o 
  -8   9   5       19.20       14.53      5.81 o 
  -7   9   5      114.91      122.55      6.87 o 
  -6   9   5       99.75      114.91      4.08 o 
  -5   9   5        3.04        2.82      2.31 o 
  -4   9   5       44.24       44.58      3.17 o 
  -3   9   5        4.36        4.71      1.94 o 
  -2   9   5       34.68       43.39      4.99 o 
  -1   9   5       12.95       16.07      4.79 o 
   0   9   5      117.89      127.15     10.71 o 
   1   9   5        4.37        0.70      2.89 o 
   2   9   5       11.79        1.23      3.88 o 
 -10  10   5       38.25       26.71     16.86 o 
  -9  10   5        0.00       -0.61      2.59 o 
  -8  10   5        0.37        1.87      2.66 o 
  -7  10   5      128.78      127.17      5.64 o 
  -6  10   5       44.53       53.44      3.99 o 
  -5  10   5       38.89       48.42      4.25 o 
  -4  10   5       22.49       26.81      3.14 o 
  -3  10   5        1.55        1.45      2.16 o 
  -2  10   5       85.40      100.75      4.98 o 
  -1  10   5       24.14       -0.56      3.95 o 
   0  10   5        4.97        0.00      3.38 o 
  -9  11   5       36.93       42.86      4.98 o 
  -8  11   5       16.44       16.42      3.62 o 
  -7  11   5       30.90       31.22      3.67 o 
  -6  11   5        0.44        0.99      2.41 o 
  -5  11   5      150.58      163.43      5.91 o 
  -4  11   5       14.27       13.26      4.18 o 
  -3  11   5       20.43       12.97      4.78 o 
  -2  11   5        0.75       -0.28      4.23 o 
  -1  11   5        2.24        0.28      6.77 o 
  -7  12   5        0.03        0.49      3.05 o 
  -6  12   5       37.34       32.70      3.77 o 
  -5  12   5       31.54       25.73     10.22 o 
  -4  12   5       62.80       65.69      5.64 o 
  -1 -11   6        2.61        7.05      6.20 o 
   0 -11   6       10.78        0.28      7.05 o 
   1 -11   6        9.81        9.49      8.74 o 
   2 -11   6       12.65        0.42      3.19 o 
   3 -11   6       43.55       48.06     31.30 o 
   4 -11   6       10.66        0.42      3.09 o 
   5 -11   6        0.48        0.00      3.28 o 
   6 -11   6        8.49        4.60      4.08 o 
  -3 -10   6        9.01        2.76      4.74 o 
  -2 -10   6        1.50        2.82      5.36 o 
  -1 -10   6        1.11        1.13      4.51 o 
   0 -10   6       28.31       34.52      2.57 o 
   1 -10   6       54.68       57.41     15.11 o 
   2 -10   6        0.05        0.14      3.16 o 
   3 -10   6        7.46       -0.42      2.79 o 
   4 -10   6        2.64        2.65      3.80 o 
   5 -10   6        8.05        7.33      7.89 o 
   6 -10   6        0.57       -1.68      4.01 o 
   7 -10   6       13.85        8.65      8.46 o 
  -4  -9   6        2.65        2.03      3.68 o 
  -3  -9   6        6.19        4.79      4.79 o 
  -2  -9   6        5.08        7.05      5.07 o 
  -1  -9   6        2.06        0.61      1.33 o 
   0  -9   6       92.16      103.04      3.19 o 
   1  -9   6       44.92       46.05      4.74 o 
   2  -9   6       28.24       38.16      3.79 o 
   3  -9   6       26.34       32.90     13.82 o 
   4  -9   6       40.01       45.01      3.99 o 
   5  -9   6       47.55       51.70      5.21 o 
   6  -9   6        1.47        3.06      3.28 o 
   7  -9   6        5.34        5.80      7.33 o 
   8  -9   6        6.83       -0.11      3.37 o 
  -5  -8   6       16.79       14.17     12.83 o 
  -4  -8   6       13.65        0.00      3.67 o 
  -3  -8   6        0.39        1.13      3.95 o 
  -2  -8   6      257.65      254.34      3.14 o 
  -1  -8   6      265.67      281.53      4.44 o 
   0  -8   6       10.39       15.32      1.93 o 
   1  -8   6      192.81      216.14      5.79 o 
   2  -8   6        0.70        1.41      2.19 o 
   3  -8   6       48.65       47.03      4.10 o 
   4  -8   6       19.39       14.10      3.59 o 
   5  -8   6      111.58      115.21      4.59 o 
   6  -8   6       76.62       88.30      4.59 o 
   7  -8   6        1.70        0.14      2.19 o 
   8  -8   6        3.07        0.28      4.39 o 
  -7  -7   6       54.95        0.28      5.07 o 
  -6  -7   6        0.14       -0.42      3.19 o 
  -5  -7   6       14.53        8.18      7.89 o 
  -4  -7   6       11.19        5.07      5.07 o 
  -3  -7   6       64.89       65.13      5.64 o 
  -2  -7   6      308.41      273.09      3.70 o 
  -1  -7   6       65.04       62.80      2.43 o 
   0  -7   6     1761.79     1667.01     12.05 o 
   1  -7   6        1.00        2.11      1.99 o 
   2  -7   6      453.50      415.21      6.56 o 
   3  -7   6      186.88      183.03      6.18 o 
   4  -7   6        2.16        2.35      2.65 o 
   5  -7   6       27.99       31.01      3.19 o 
   6  -7   6        1.92        2.11      2.59 o 
   7  -7   6        6.88        2.68      2.99 o 
   8  -7   6       21.61        0.17      3.33 o 
  -7  -6   6       20.95       13.14     11.98 o 
  -6  -6   6       16.30        7.19      6.91 o 
  -5  -6   6       91.38       86.85      4.59 o 
  -4  -6   6       53.48       56.63      3.79 o 
  -3  -6   6      178.91      188.30      3.00 o 
  -2  -6   6       11.59       10.68      1.51 o 
  -1  -6   6        0.92        1.87      1.89 o 
   0  -6   6      580.36      597.98      5.38 o 
   1  -6   6       28.17       27.94      2.39 o 
   2  -6   6      237.83      245.50      4.08 o 
   3  -6   6      298.96      308.31      6.58 o 
   4  -6   6      631.29      613.53      7.99 o 
   5  -6   6       27.14       23.23      4.59 o 
   6  -6   6      103.99      101.42      4.78 o 
   7  -6   6        0.01        0.00      1.99 o 
   8  -6   6        0.00       -0.14      2.39 o 
   9  -6   6       35.68       26.74     19.74 o 
  -8  -5   6       33.90       32.24     23.40 o 
  -7  -5   6      180.93      183.68      7.46 o 
  -6  -5   6      201.78      219.26      5.78 o 
  -5  -5   6      410.97      423.35      7.77 o 
  -4  -5   6      402.94      401.82      9.73 o 
  -3  -5   6      624.09      641.38      5.22 o 
  -2  -5   6      793.70      753.81      8.46 o 
  -1  -5   6      160.40      158.97      2.97 o 
   0  -5   6       19.94       21.78      1.47 o 
   1  -5   6       16.42       19.79      3.95 o 
   2  -5   6       70.53       62.34      2.65 o 
   3  -5   6       90.35       75.56      2.59 o 
   4  -5   6      480.78      480.64      5.88 o 
   5  -5   6      104.66      100.11      3.39 o 
   6  -5   6      350.62      361.49      7.75 o 
   7  -5   6       31.70       23.28      4.06 o 
   8  -5   6       63.71       75.01      4.59 o 
   9  -5   6       27.43       24.62     17.90 o 
  -9  -4   6       45.51        0.28      4.51 o 
  -8  -4   6        1.79        0.23      2.29 o 
  -7  -4   6        3.32        0.99      1.55 o 
  -6  -4   6       77.47       77.21      2.30 o 
  -5  -4   6       78.20       77.52      2.22 o 
  -4  -4   6       68.45       67.03      2.99 o 
  -3  -4   6      103.47      108.48      2.32 o 
  -2  -4   6      192.09      180.98      2.89 o 
  -1  -4   6       21.25       24.49      1.69 o 
   0  -4   6       12.52       14.64      1.85 o 
   1  -4   6      180.39      172.38      2.97 o 
   2  -4   6      313.97      273.91      3.39 o 
   3  -4   6      262.98      257.05      4.06 o 
   4  -4   6      139.40      133.27      4.37 o 
   5  -4   6       13.82       10.13      3.48 o 
   6  -4   6       20.09       28.30      3.59 o 
   7  -4   6       10.70        9.16      2.99 o 
   8  -4   6        2.60        0.15      2.29 o 
   9  -4   6        0.06        1.42      3.80 o 
  -9  -3   6        6.02       -0.21      2.13 o 
  -8  -3   6        3.26       -0.15      2.17 o 
  -7  -3   6       26.37       30.28      2.46 o 
  -6  -3   6        3.58        3.09      2.29 o 
  -5  -3   6      385.23      341.68      4.40 o 
  -4  -3   6      233.27      247.15      2.48 o 
  -3  -3   6       22.70       20.65      1.55 o 
  -2  -3   6      997.77     1019.35      7.97 o 
  -1  -3   6     1307.74     1330.40     13.39 o 
   0  -3   6      253.27      248.13      2.31 o 
   1  -3   6       37.66       45.50      1.67 o 
   2  -3   6      192.19      188.92      2.59 o 
   3  -3   6        0.28       -0.56      1.23 o 
   4  -3   6        0.45        1.13      1.40 o 
   5  -3   6        8.54        9.85      2.60 o 
   6  -3   6       66.89       73.41      6.20 o 
   7  -3   6       18.03       16.30      3.09 o 
   8  -3   6       28.58       25.38      5.98 o 
   9  -3   6        4.74        5.50      5.78 o 
 -10  -2   6       44.29        0.28      3.19 o 
  -9  -2   6        0.50        0.00      2.39 o 
  -8  -2   6       15.93       14.26      3.95 o 
  -7  -2   6      284.13      272.99      5.48 o 
  -6  -2   6       25.88       26.15      2.29 o 
  -5  -2   6        3.46        5.67      1.56 o 
  -4  -2   6      104.52      109.96      2.56 o 
  -3  -2   6       85.54      111.65      1.80 o 
  -2  -2   6        0.13        2.19      1.35 o 
  -1  -2   6      736.53      755.50      6.02 o 
   0  -2   6     1695.46     1638.23      9.17 o 
   1  -2   6       44.95       45.68      1.97 o 
   2  -2   6      780.65      875.05      6.38 o 
   3  -2   6        3.81        6.63      1.20 o 
   4  -2   6      874.18      937.07      9.67 o 
   5  -2   6       78.18       84.18      3.49 o 
   6  -2   6      275.80      279.02      5.79 o 
   7  -2   6       12.68       14.77      3.63 o 
   8  -2   6        1.95       -0.14      2.90 o 
 -10  -1   6       23.65       18.62     13.96 o 
  -9  -1   6        2.81       -0.14      2.49 o 
  -8  -1   6       76.34       73.69      3.83 o 
  -7  -1   6       14.80       12.31      2.29 o 
  -6  -1   6      104.13       98.17      2.84 o 
  -5  -1   6      599.74      601.86      5.88 o 
  -4  -1   6       53.35       40.94      1.57 o 
  -3  -1   6      353.17      320.58      2.82 o 
  -2  -1   6     3597.27     3771.69     28.61 o 
  -1  -1   6      362.33      322.25      2.04 o 
   0  -1   6      152.62      137.28      1.04 o 
   1  -1   6       12.06       14.46      0.62 o 
   2  -1   6      324.22      337.29      3.38 o 
   3  -1   6        0.29        1.13      1.00 o 
   4  -1   6        0.44        0.11      1.20 o 
   5  -1   6       35.34       35.89      3.02 o 
   6  -1   6       65.42       67.10      3.39 o 
   7  -1   6        0.73        1.82      2.49 o 
   8  -1   6       55.30       54.91      5.36 o 
 -11   0   6       66.30       86.63      4.34 o 
 -10   0   6        4.39        2.05      3.29 o 
  -9   0   6        0.02        1.58      2.28 o 
  -8   0   6      587.54      574.76      6.54 o 
  -7   0   6        7.11        7.17      1.82 o 
  -6   0   6      624.10      608.00      5.21 o 
  -5   0   6      365.61      372.36      3.61 o 
  -4   0   6      342.23      330.77      3.74 o 
  -3   0   6     1196.68     1294.10      7.98 o 
  -2   0   6     1068.15     1134.35      7.89 o 
  -1   0   6      106.26      119.54      5.92 o 
   0   0   6       35.13       27.07      2.82 o 
   1   0   6      258.40      262.62      2.22 o 
   2   0   6        8.16        5.43      1.01 o 
   3   0   6        0.06        0.09      1.41 o 
   4   0   6      101.62      104.03      3.12 o 
   5   0   6        8.24       10.83      2.65 o 
   6   0   6       17.07       17.03      2.79 o 
   7   0   6       80.30       86.68      5.92 o 
   8   0   6        2.07       -0.56      6.48 o 
 -11   1   6       42.85       49.19      3.90 o 
 -10   1   6        1.09        0.02      2.01 o 
  -9   1   6      190.77      181.70      4.05 o 
  -8   1   6        0.31        0.75      1.63 o 
  -7   1   6      450.02      416.69      4.61 o 
  -6   1   6       12.20       13.37      1.76 o 
  -5   1   6       77.16       68.02      2.17 o 
  -4   1   6      195.37      172.48      2.08 o 
  -3   1   6      139.04      145.94      1.50 o 
  -2   1   6      198.86      178.87      1.42 o 
  -1   1   6     1190.94     1240.27     13.11 o 
   0   1   6      283.06      291.21      6.37 o 
   1   1   6      138.63      149.43      3.67 o 
   2   1   6       30.93       26.72      1.70 o 
   3   1   6       84.97       93.04      4.79 o 
   4   1   6        4.80        3.10      2.54 o 
   5   1   6       24.38       25.09      3.95 o 
   6   1   6        7.76       10.71      6.48 o 
   7   1   6        0.93        0.28      3.38 o 
   8   1   6        8.20        5.07      8.18 o 
 -11   2   6       20.32       14.99      6.17 o 
 -10   2   6       74.50       73.47      7.15 o 
  -9   2   6       46.10       51.38      3.04 o 
  -8   2   6      110.48      107.41      3.20 o 
  -7   2   6     1119.07     1114.97     10.34 o 
  -6   2   6      271.69      283.57      3.33 o 
  -5   2   6        1.15        2.89      1.08 o 
  -4   2   6      460.03      432.72      3.95 o 
  -3   2   6      106.76      101.94      1.25 o 
  -2   2   6       17.45       13.34      0.63 o 
  -1   2   6       21.08       21.31      0.57 o 
   0   2   6      109.33      115.31      1.46 o 
   1   2   6       39.60       35.90      1.33 o 
   2   2   6       29.45       33.10      2.49 o 
   3   2   6        1.11        2.35      2.64 o 
   4   2   6       17.77       22.42      2.57 o 
   5   2   6      145.41      142.61      4.19 o 
   6   2   6       43.38       40.32      8.46 o 
   7   2   6       29.44       -0.28      3.67 o 
 -12   3   6        8.41        7.75      4.39 o 
 -11   3   6        2.35        1.54      2.55 o 
 -10   3   6       34.36       34.57      3.26 o 
  -9   3   6       70.31       77.14      3.70 o 
  -8   3   6      189.34      164.01      4.20 o 
  -7   3   6        8.90       14.11      2.17 o 
  -6   3   6       46.76       47.29      2.24 o 
  -5   3   6       81.30       83.02      1.87 o 
  -4   3   6       52.56       68.42      2.08 o 
  -3   3   6       22.15       24.83      1.09 o 
  -2   3   6       84.19       77.75      1.11 o 
  -1   3   6       49.16       47.91      1.88 o 
   0   3   6       70.89       66.98      1.30 o 
   1   3   6        0.17        1.09      1.14 o 
   2   3   6      154.61      154.86      2.69 o 
   3   3   6        1.46        3.04      1.51 o 
   4   3   6       12.54       15.01      2.49 o 
   5   3   6        3.97        1.94      2.29 o 
   6   3   6       52.19       56.95      5.92 o 
 -12   4   6       29.40       27.03     10.51 o 
 -11   4   6        0.16        0.66      2.44 o 
 -10   4   6       78.04       65.54      3.63 o 
  -9   4   6        8.58        8.42      2.43 o 
  -8   4   6       35.32       39.49      2.96 o 
  -7   4   6       89.43       81.75      3.25 o 
  -6   4   6       55.57       51.07      2.42 o 
  -5   4   6        3.26        5.68      1.46 o 
  -4   4   6       37.74       40.15      1.46 o 
  -3   4   6       80.00       93.11      1.79 o 
  -2   4   6       11.58       14.45      1.21 o 
  -1   4   6       67.08       54.22      2.18 o 
   0   4   6      366.43      354.70      3.65 o 
   1   4   6       48.95       49.62      2.19 o 
   2   4   6      409.08      387.52      4.49 o 
   3   4   6      100.84      105.92      2.77 o 
   4   4   6        2.27        2.84      1.82 o 
   5   4   6       28.75       18.55      6.59 o 
   6   4   6       17.77       -0.70      2.99 o 
 -12   5   6       14.53       11.56      5.72 o 
 -11   5   6       82.99      117.77      4.71 o 
 -10   5   6       98.18       93.76      4.01 o 
  -9   5   6        1.66        7.20      2.87 o 
  -8   5   6      108.33      104.26      3.60 o 
  -7   5   6      140.84      133.11      3.93 o 
  -6   5   6       81.33       79.68      3.43 o 
  -5   5   6      148.46      153.72      3.02 o 
  -4   5   6        2.16        0.72      1.06 o 
  -3   5   6       35.48       35.81      1.59 o 
  -2   5   6        2.78        3.13      1.04 o 
  -1   5   6      101.93      110.25      2.45 o 
   0   5   6       45.06       50.19      3.81 o 
   1   5   6     2255.88     2192.14     15.24 o 
   2   5   6        9.42        6.05      1.97 o 
   3   5   6       52.79       51.68      2.52 o 
   4   5   6        0.58        0.51      2.22 o 
   5   5   6        2.64        0.00      3.39 o 
 -12   6   6        2.53        5.30      3.52 o 
 -11   6   6        0.56        0.28      2.49 o 
 -10   6   6        9.98        1.62      2.81 o 
  -9   6   6      144.60      152.14      4.78 o 
  -8   6   6       27.85       25.26      3.47 o 
  -7   6   6       66.54       69.67      2.90 o 
  -6   6   6       31.74       27.33      2.99 o 
  -5   6   6      181.36      174.54      3.38 o 
  -4   6   6       37.39       42.51      2.66 o 
  -3   6   6       44.41       49.36      2.20 o 
  -2   6   6       23.66       25.23      1.69 o 
  -1   6   6        6.38        7.79      1.57 o 
   0   6   6      115.97      114.70      3.59 o 
   1   6   6       57.61       60.65      2.36 o 
   2   6   6       12.89       11.77      2.11 o 
   3   6   6        1.02        1.21      2.10 o 
   4   6   6        3.05        0.00      1.40 o 
 -11   7   6        3.98        1.02      2.76 o 
 -10   7   6        5.57        1.78      2.59 o 
  -9   7   6      111.63      114.66      5.40 o 
  -8   7   6        7.56        8.21      2.78 o 
  -7   7   6       62.13       56.28      3.31 o 
  -6   7   6      178.16      169.41      3.46 o 
  -5   7   6        0.79       -0.06      1.51 o 
  -4   7   6      115.21      114.47      3.10 o 
  -3   7   6        2.13        0.00      1.14 o 
  -2   7   6        7.23        2.73      1.47 o 
  -1   7   6       11.92       13.90      2.68 o 
   0   7   6        4.73        3.17      2.44 o 
   1   7   6        0.04       -0.11      1.51 o 
   2   7   6       10.55        9.99      2.08 o 
   3   7   6        0.08       -0.56      2.97 o 
 -11   8   6        3.67        0.45      2.55 o 
 -10   8   6        0.04        0.09      2.15 o 
  -9   8   6        5.10        1.00      3.13 o 
  -8   8   6       32.99       22.85      7.90 o 
  -7   8   6       56.41       61.91      3.25 o 
  -6   8   6       14.78       14.60      3.84 o 
  -5   8   6       47.73       55.50      2.77 o 
  -4   8   6      253.68      285.70      4.28 o 
  -3   8   6        1.31        3.07      2.01 o 
  -2   8   6        8.32       11.52      2.37 o 
  -1   8   6        3.27        4.51      3.38 o 
   0   8   6        7.40        6.48      6.20 o 
   1   8   6        0.21       -0.30      1.62 o 
   2   8   6        3.68       -0.12      2.29 o 
 -11   9   6        0.36       -0.27      2.66 o 
 -10   9   6        5.20        0.07      2.65 o 
  -9   9   6       97.78      104.38      4.60 o 
  -8   9   6       34.20       35.85     10.75 o 
  -7   9   6       52.88       55.85      3.52 o 
  -6   9   6       37.03       38.66      3.04 o 
  -5   9   6       62.33       61.66      3.53 o 
  -4   9   6       12.17       17.64      2.48 o 
  -3   9   6        3.45        5.34      3.39 o 
  -2   9   6        6.07        6.63      3.12 o 
  -1   9   6        2.97        2.26      3.67 o 
   0   9   6       14.06        0.28      3.38 o 
   1   9   6        8.65       -0.40      2.69 o 
 -10  10   6        3.49        0.46      2.87 o 
  -9  10   6        3.31        2.54      3.08 o 
  -8  10   6       54.81       55.17      4.01 o 
  -7  10   6      113.98      117.45      5.48 o 
  -6  10   6        6.02        4.92      3.45 o 
  -5  10   6      132.36      136.73      4.09 o 
  -4  10   6        0.45        0.70      1.99 o 
  -3  10   6       16.23       16.25      3.02 o 
  -2  10   6       51.97       54.98      6.20 o 
  -1  10   6        9.43        0.56      3.95 o 
   0  10   6        1.93       -0.28      6.48 o 
  -8  11   6        0.03        0.43      4.17 o 
  -7  11   6       36.40       40.53      4.34 o 
  -6  11   6       39.47       42.10      4.21 o 
  -5  11   6       54.69       65.08      6.04 o 
  -4  11   6        7.11        5.85      3.05 o 
  -3  11   6       27.12       18.96     12.83 o 
  -2  11   6        1.37       -0.56      4.23 o 
   0 -11   7       27.75        0.56      4.79 o 
   1 -11   7       14.59       -0.42      3.19 o 
   2 -11   7        2.04       -0.04      1.98 o 
   3 -11   7       15.50        0.51      4.01 o 
   4 -11   7        3.66        0.58      3.28 o 
  -2 -10   7        1.06        0.00      3.67 o 
  -1 -10   7        0.03        0.00      3.67 o 
   0 -10   7       49.94       62.79      3.81 o 
   1 -10   7       31.20        0.70      2.99 o 
   2 -10   7        0.62        0.14      2.59 o 
   3 -10   7        0.34        0.28      3.16 o 
   4 -10   7       10.34        6.73      4.93 o 
   5 -10   7        0.38        2.84      4.01 o 
   6 -10   7        5.07        6.18      5.64 o 
  -4  -9   7       33.23       12.14     15.65 o 
  -3  -9   7        0.70        0.14      2.79 o 
  -2  -9   7        0.09       -0.28      3.67 o 
  -1  -9   7        0.49        0.00      1.36 o 
   0  -9   7      132.50      125.77      3.80 o 
   1  -9   7       74.27       61.41      9.12 o 
   2  -9   7      181.91      188.73      6.31 o 
   3  -9   7        3.22        4.93      2.99 o 
   4  -9   7        4.69        3.21      3.63 o 
   5  -9   7        3.64        5.70      4.09 o 
   6  -9   7       17.30       15.00     11.00 o 
   7  -9   7        8.35       -0.33      3.59 o 
  -5  -8   7        4.02        2.59      3.68 o 
  -4  -8   7        0.33        0.00      2.29 o 
  -3  -8   7       28.07        0.42      2.69 o 
  -2  -8   7       23.68       15.21      7.05 o 
  -1  -8   7       98.57       99.16      3.12 o 
   0  -8   7        1.44        5.23      2.51 o 
   1  -8   7        7.50        6.48      2.59 o 
   2  -8   7       55.71       48.14      3.39 o 
   3  -8   7        3.85        7.42      3.33 o 
   4  -8   7       46.57       35.74      4.10 o 
   5  -8   7       16.33       13.26      3.28 o 
   6  -8   7        7.22        1.88      3.37 o 
   7  -8   7       48.71       49.34     30.31 o 
  -6  -7   7       22.46       15.09     12.41 o 
  -5  -7   7       32.83        2.84      4.01 o 
  -4  -7   7       22.19       10.50      9.30 o 
  -3  -7   7        6.66        6.44      1.46 o 
  -2  -7   7       25.54       30.13      2.39 o 
  -1  -7   7       85.46       83.08      2.97 o 
   0  -7   7        0.26        0.52      1.46 o 
   1  -7   7      225.97      238.18      5.32 o 
   2  -7   7       40.03       34.71      4.48 o 
   3  -7   7      131.88      116.03      4.27 o 
   4  -7   7      163.80      148.60      7.05 o 
   5  -7   7       33.85       39.63      3.39 o 
   6  -7   7      148.06      148.57      5.79 o 
   7  -7   7        1.44       -0.11      2.65 o 
   8  -7   7       11.11        0.42      2.79 o 
  -7  -6   7        6.94        2.64      4.53 o 
  -6  -6   7        3.94        7.22      5.78 o 
  -5  -6   7       79.39       75.61      6.77 o 
  -4  -6   7        6.83        7.00      3.33 o 
  -3  -6   7      322.61      296.86      4.46 o 
  -2  -6   7      282.91      288.07      4.88 o 
  -1  -6   7       17.47       17.20      2.17 o 
   0  -6   7        1.68        2.58      1.91 o 
   1  -6   7      595.77      560.47      6.91 o 
   2  -6   7      333.30      311.63      5.07 o 
   3  -6   7        0.57        2.89      2.18 o 
   4  -6   7      242.75      241.33      5.27 o 
   5  -6   7       52.09       44.72      3.19 o 
   6  -6   7        8.82        9.16      2.79 o 
   7  -6   7       19.70        8.63      7.75 o 
   8  -6   7       18.15        0.43      2.69 o 
  -8  -5   7       42.63        2.92      4.74 o 
  -7  -5   7       99.70      118.79      5.48 o 
  -6  -5   7        2.87        1.15      2.69 o 
  -5  -5   7      552.04      541.70      7.58 o 
  -4  -5   7       17.96       21.77      2.03 o 
  -3  -5   7       23.82       24.59      1.81 o 
  -2  -5   7       23.28       17.07      1.96 o 
  -1  -5   7      820.53      797.60      8.06 o 
   0  -5   7      114.37      109.65      2.41 o 
   1  -5   7       95.17       91.76      2.49 o 
   2  -5   7      164.49      170.96      4.48 o 
   3  -5   7      422.02      441.79      5.82 o 
   4  -5   7        5.11        4.79      1.99 o 
   5  -5   7       58.14       57.89      3.63 o 
   6  -5   7        3.41        3.77      2.90 o 
   7  -5   7        9.34        9.48      3.63 o 
   8  -5   7        3.81        3.88      5.08 o 
  -9  -4   7       13.06       -1.41      3.79 o 
  -8  -4   7        1.98       -0.61      2.24 o 
  -7  -4   7        9.00        1.48      1.88 o 
  -6  -4   7       17.46        9.40      4.63 o 
  -5  -4   7        0.88        0.47      1.89 o 
  -4  -4   7      262.49      250.47      3.27 o 
  -3  -4   7      292.03      270.88      3.40 o 
  -2  -4   7       80.07       70.26      2.76 o 
  -1  -4   7      175.31      164.79      3.19 o 
   0  -4   7      708.88      696.91      5.31 o 
   1  -4   7      462.85      431.95      6.06 o 
   2  -4   7      479.61      463.09      5.78 o 
   3  -4   7      171.02      170.60      2.99 o 
   4  -4   7      151.47      155.26      3.19 o 
   5  -4   7        2.23        1.76      2.18 o 
   6  -4   7      390.56      392.88      6.18 o 
   7  -4   7        0.29       -0.85      2.39 o 
   8  -4   7        0.00       -0.14      2.39 o 
  -9  -3   7        0.89        0.00      1.74 o 
  -8  -3   7        5.76        0.00      2.19 o 
  -7  -3   7       37.26       46.79      2.86 o 
  -6  -3   7        0.48        3.33      1.88 o 
  -5  -3   7      656.96      653.42      5.62 o 
  -4  -3   7      655.55      660.69      4.76 o 
  -3  -3   7     1186.17     1121.30      8.12 o 
  -2  -3   7      128.14      143.72      3.34 o 
  -1  -3   7        8.54       11.47      1.34 o 
   0  -3   7      347.77      323.64      4.05 o 
   1  -3   7      132.12      132.51      1.89 o 
   2  -3   7      174.58      173.69      2.76 o 
   3  -3   7       10.48       10.62      1.88 o 
   4  -3   7        2.78        3.03      1.92 o 
   5  -3   7       13.11       12.34      2.65 o 
   6  -3   7       74.44       76.17      4.22 o 
   7  -3   7       32.96       21.07      3.84 o 
   8  -3   7       22.26       18.71      3.68 o 
 -10  -2   7       43.50       42.55     25.37 o 
  -9  -2   7       15.31        0.00      1.88 o 
  -8  -2   7       13.39       10.41      2.56 o 
  -7  -2   7       48.18       66.57      3.85 o 
  -6  -2   7      874.60      849.49      9.14 o 
  -5  -2   7       13.85       13.77      2.39 o 
  -4  -2   7      203.80      192.44      3.23 o 
  -3  -2   7      159.69      185.06      2.15 o 
  -2  -2   7       19.60       15.13      1.08 o 
  -1  -2   7       10.42        9.34      1.26 o 
   0  -2   7       29.41       35.94      0.83 o 
   1  -2   7        1.92        1.12      0.93 o 
   2  -2   7      177.38      185.48      2.50 o 
   3  -2   7      127.35      132.40      2.39 o 
   4  -2   7       46.88       47.09      3.39 o 
   5  -2   7        8.07        9.22      1.99 o 
   6  -2   7      127.90      138.15      3.99 o 
   7  -2   7       57.34       60.44      3.79 o 
   8  -2   7       52.39       49.49     16.49 o 
 -10  -1   7       15.24        0.13      2.77 o 
  -9  -1   7      175.96      172.66      4.81 o 
  -8  -1   7        1.63        1.28      2.17 o 
  -7  -1   7       86.45       90.90      4.06 o 
  -6  -1   7        0.14        0.21      1.49 o 
  -5  -1   7      621.99      625.64      6.78 o 
  -4  -1   7      307.36      318.86      3.44 o 
  -3  -1   7       11.51       16.05      1.01 o 
  -2  -1   7      328.73      338.12      2.37 o 
  -1  -1   7        9.30       10.15      2.82 o 
   0  -1   7      323.43      323.72      2.44 o 
   1  -1   7      250.95      272.13      2.24 o 
   2  -1   7        3.47        3.18      0.98 o 
   3  -1   7        5.38        8.56      1.49 o 
   4  -1   7       17.60       17.56      2.18 o 
   5  -1   7       62.28       62.35      2.79 o 
   6  -1   7       22.23       22.77      2.99 o 
   7  -1   7      108.48      116.38      5.07 o 
   8  -1   7       15.28        9.44      3.59 o 
 -11   0   7        0.70        1.39      3.12 o 
 -10   0   7       76.34       85.00      4.09 o 
  -9   0   7       36.42       36.79      2.94 o 
  -8   0   7        1.49        2.17      1.82 o 
  -7   0   7      924.16      910.51      9.13 o 
  -6   0   7      375.33      332.14      5.04 o 
  -5   0   7      136.37      144.11      2.39 o 
  -4   0   7      432.17      458.35      3.89 o 
  -3   0   7      354.78      376.01      5.16 o 
  -2   0   7      612.61      610.25      7.11 o 
  -1   0   7       40.68       43.98      3.67 o 
   0   0   7       72.31       67.38      3.95 o 
   1   0   7       10.78       10.04      2.26 o 
   2   0   7       13.39       12.28      1.41 o 
   3   0   7       37.36       32.65      1.69 o 
   4   0   7      218.48      234.29      4.33 o 
   5   0   7        9.19        7.02      2.65 o 
   6   0   7        4.66        5.36      5.92 o 
   7   0   7       36.81       29.60      5.36 o 
 -11   1   7        3.96        5.16      3.21 o 
 -10   1   7       85.16       95.38      4.27 o 
  -9   1   7      240.67      235.43      5.46 o 
  -8   1   7      391.95      357.20      5.14 o 
  -7   1   7      117.60      120.60      2.86 o 
  -6   1   7      358.50      343.68      4.00 o 
  -5   1   7       16.05       16.35      1.43 o 
  -4   1   7       64.54       74.70      2.24 o 
  -3   1   7      760.26      786.82      4.40 o 
  -2   1   7      308.34      301.30      4.39 o 
  -1   1   7      236.56      218.50      5.36 o 
   0   1   7       39.41       37.29      1.44 o 
   1   1   7      227.35      210.30      2.29 o 
   2   1   7      246.66      257.99      6.06 o 
   3   1   7        9.12        8.14      2.49 o 
   4   1   7       36.18       38.66      2.76 o 
   5   1   7       13.66        9.02      3.38 o 
   6   1   7       18.13        9.87      6.48 o 
   7   1   7        0.10       -2.26      4.23 o 
 -11   2   7       52.33       59.89     17.05 o 
 -10   2   7        8.53       14.41      2.87 o 
  -9   2   7       39.62       49.62      3.04 o 
  -8   2   7       45.11       45.67      2.70 o 
  -7   2   7      219.73      198.06      3.33 o 
  -6   2   7        5.28        8.96      1.94 o 
  -5   2   7        0.18        0.63      0.96 o 
  -4   2   7       36.22       40.15      1.53 o 
  -3   2   7       13.08       13.29      0.69 o 
  -2   2   7      113.18      116.10      1.29 o 
  -1   2   7        1.15        1.75      0.25 o 
   0   2   7        6.36        9.29      1.40 o 
   1   2   7       22.09       16.03      1.16 o 
   2   2   7        2.30        1.89      1.10 o 
   3   2   7      127.12      137.87      4.17 o 
   4   2   7       14.07       17.14      2.64 o 
   5   2   7        0.29        1.86      2.72 o 
   6   2   7        1.09       -0.85      5.64 o 
 -11   3   7        3.94        3.48      2.77 o 
 -10   3   7       31.74       27.94     10.03 o 
  -9   3   7      214.62      199.46      4.58 o 
  -8   3   7      337.10      335.74      5.00 o 
  -7   3   7      108.98      104.26      3.74 o 
  -6   3   7       30.38       39.00      1.87 o 
  -5   3   7      225.39      232.14      2.69 o 
  -4   3   7       28.54       23.63      1.33 o 
  -3   3   7       95.07       94.19      1.58 o 
  -2   3   7      461.57      442.76      6.61 o 
  -1   3   7      131.97      136.42      1.99 o 
   0   3   7       72.21       78.11      1.53 o 
   1   3   7      313.76      314.96      3.48 o 
   2   3   7      145.61      164.87      2.94 o 
   3   3   7       37.05       38.54      2.46 o 
   4   3   7        4.18        7.18      2.00 o 
   5   3   7       24.50       19.01      2.92 o 
   6   3   7        0.24        1.28      4.93 o 
 -12   4   7        2.55        2.26      3.09 o 
 -11   4   7       27.23       20.38      7.62 o 
 -10   4   7       73.91       78.64      3.78 o 
  -9   4   7       12.18       11.11      3.35 o 
  -8   4   7      379.02      384.57      5.41 o 
  -7   4   7       18.35       21.30      2.49 o 
  -6   4   7       18.35       19.64      1.96 o 
  -5   4   7      103.30       91.53      2.81 o 
  -4   4   7      174.95      160.21      2.27 o 
  -3   4   7      662.50      676.66      6.23 o 
  -2   4   7        0.02        3.63      2.31 o 
  -1   4   7      213.00      215.62      3.73 o 
   0   4   7        6.94        7.96      1.73 o 
   1   4   7      227.62      219.69      3.31 o 
   2   4   7       60.60       62.77      2.25 o 
   3   4   7       60.29       61.39      2.94 o 
   4   4   7        0.98        0.83      1.73 o 
   5   4   7       10.28        9.44      3.19 o 
 -12   5   7       16.95       19.77      7.17 o 
 -11   5   7       80.39      112.05      4.60 o 
 -10   5   7       31.07        1.11      3.70 o 
  -9   5   7      203.61      208.66      4.42 o 
  -8   5   7        5.24        5.42      2.08 o 
  -7   5   7      360.96      366.67      4.56 o 
  -6   5   7      309.68      286.20      4.60 o 
  -5   5   7       71.49       65.37      2.06 o 
  -4   5   7        0.80        0.16      1.40 o 
  -3   5   7       29.47       30.87      1.66 o 
  -2   5   7       86.97       92.69      2.96 o 
  -1   5   7       99.42      110.12      3.10 o 
   0   5   7      329.21      329.15      4.01 o 
   1   5   7       60.00       62.77      2.56 o 
   2   5   7        3.68        2.94      1.84 o 
   3   5   7       16.28        9.37      4.11 o 
   4   5   7        0.43        1.97      3.07 o 
   5   5   7       12.40       21.43      9.02 o 
 -11   6   7        0.00       -0.65      2.89 o 
 -10   6   7        3.67        0.63      2.27 o 
  -9   6   7       12.12       11.54      4.66 o 
  -8   6   7        7.78        7.88      2.64 o 
  -7   6   7       42.46       40.83      2.95 o 
  -6   6   7        7.92       11.83      1.95 o 
  -5   6   7        1.78        1.52      1.63 o 
  -4   6   7      391.57      394.99      4.42 o 
  -3   6   7       67.20       68.49      2.14 o 
  -2   6   7       78.59       86.56      2.45 o 
  -1   6   7       22.62       22.04      2.68 o 
   0   6   7      168.54      162.84      3.29 o 
   1   6   7        9.13        8.01      1.84 o 
   2   6   7       13.52       12.51      2.81 o 
   3   6   7        0.83       -0.28      1.95 o 
   4   6   7        3.49        4.94      4.09 o 
 -11   7   7        2.82       -0.60      2.70 o 
 -10   7   7        1.23       -0.10      2.10 o 
  -9   7   7       51.42       48.82     13.41 o 
  -8   7   7       63.32       65.72      3.80 o 
  -7   7   7      272.26      295.24      4.97 o 
  -6   7   7       30.54       29.52      2.63 o 
  -5   7   7        1.10        3.67      1.88 o 
  -4   7   7        0.51        1.56      1.55 o 
  -3   7   7        3.00        3.65      2.00 o 
  -2   7   7       21.30       20.98      2.31 o 
  -1   7   7        0.89        2.09      2.21 o 
   0   7   7        6.79        5.52      2.08 o 
   1   7   7        1.28        1.00      1.66 o 
   2   7   7       14.68       12.32      2.64 o 
   3   7   7        5.78       14.12      3.57 o 
 -11   8   7        1.43        0.29      2.64 o 
 -10   8   7       12.19        0.40      2.74 o 
  -9   8   7       10.13        3.95      3.16 o 
  -8   8   7        2.16        2.43      2.60 o 
  -7   8   7      102.78      116.63      3.68 o 
  -6   8   7        3.92        6.74      2.21 o 
  -5   8   7        7.09        5.96      2.05 o 
  -4   8   7       54.44       50.41      2.66 o 
  -3   8   7        0.00        1.58      1.68 o 
  -2   8   7       12.34       14.38      5.50 o 
  -1   8   7       12.38       11.56      3.67 o 
   0   8   7        6.28        5.46      2.03 o 
   1   8   7        6.91        3.15      2.29 o 
   2   8   7        6.75       10.12      3.48 o 
 -10   9   7        0.00        0.28      2.94 o 
  -9   9   7        1.48        1.10      2.64 o 
  -8   9   7        9.86        6.53      3.22 o 
  -7   9   7        0.08        1.24      2.45 o 
  -6   9   7        2.92        3.85      2.62 o 
  -5   9   7        0.18       -0.87      1.89 o 
  -4   9   7       12.54        8.49      2.33 o 
  -3   9   7        1.75        3.55      2.35 o 
  -2   9   7        6.84        8.74      6.48 o 
  -1   9   7       18.68       16.92      7.61 o 
   0   9   7        3.51        0.05      2.60 o 
  -9  10   7       12.29        7.15      4.10 o 
  -8  10   7        6.39        6.75      3.04 o 
  -7  10   7       24.13       23.63      3.36 o 
  -6  10   7       10.81       13.86      4.07 o 
  -5  10   7        6.75        7.83      3.00 o 
  -4  10   7       14.43       12.61      3.58 o 
  -3  10   7        3.31        3.45      2.96 o 
  -2  10   7       11.96       -0.28      3.67 o 
  -1  10   7       19.79        0.28      3.67 o 
  -7  11   7       35.05       39.62      4.40 o 
  -6  11   7       71.86       78.85      7.55 o 
  -5  11   7       11.23       11.52      6.39 o 
  -4  11   7       23.27       15.60      5.63 o 
  -2 -10   8        2.80       -0.56      4.51 o 
  -1 -10   8       68.94       76.12      7.33 o 
   0 -10   8       10.88        0.11      3.07 o 
   1 -10   8       13.56       -0.08      1.57 o 
   2 -10   8        8.22        0.27      2.03 o 
   3 -10   8        0.08       -0.17      3.12 o 
   4 -10   8        1.50        0.85      2.99 o 
   5 -10   8       13.62        8.65      7.61 o 
  -4  -9   8       18.42       -0.70      3.39 o 
  -3  -9   8        3.80        0.14      2.59 o 
  -2  -9   8       73.37       76.69      6.77 o 
  -1  -9   8        6.77       -0.10      1.70 o 
   0  -9   8       11.38        6.87      6.48 o 
   1  -9   8        2.75        1.02      2.28 o 
   2  -9   8       18.59       11.11      3.88 o 
   3  -9   8       43.06       50.75      3.99 o 
   4  -9   8        7.59        5.98      6.77 o 
   5  -9   8       15.89        9.47      9.16 o 
   6  -9   8        4.61        5.04      5.92 o 
  -5  -8   8        5.04        0.27      3.09 o 
  -4  -8   8        3.08       -0.50      3.49 o 
  -3  -8   8        3.46       -0.69      3.33 o 
  -2  -8   8       15.72       16.72     13.39 o 
  -1  -8   8       42.72       44.59      4.09 o 
   0  -8   8        6.98       13.38      2.64 o 
   1  -8   8       48.56       57.31      2.88 o 
   2  -8   8       30.01       29.24      3.19 o 
   3  -8   8       11.81       19.46      3.80 o 
   4  -8   8       13.51       15.28      3.09 o 
   5  -8   8       27.73       22.02      3.59 o 
   6  -8   8        0.09       -0.28      2.39 o 
   7  -8   8       10.12       -0.17      3.12 o 
  -6  -7   8        5.41       -0.55      5.08 o 
  -5  -7   8       23.57        0.55      2.89 o 
  -4  -7   8       12.35       11.27      8.60 o 
  -3  -7   8       75.76       80.70      2.61 o 
  -2  -7   8        6.63        1.92      2.40 o 
  -1  -7   8       20.45       17.85      3.12 o 
   0  -7   8       84.24       80.46      3.45 o 
   1  -7   8       27.76       25.45      2.51 o 
   2  -7   8        1.37        1.67      2.39 o 
   3  -7   8       43.04       48.46      3.59 o 
   4  -7   8      106.05      105.36      3.99 o 
   5  -7   8       66.80       68.92      3.88 o 
   6  -7   8       33.72       28.48      3.59 o 
   7  -7   8        6.93        0.14      2.39 o 
  -7  -6   8        0.14        0.42      3.09 o 
  -6  -6   8        5.12       -0.12      2.49 o 
  -5  -6   8        2.73        2.77      3.37 o 
  -4  -6   8        0.52        1.27      1.62 o 
  -3  -6   8       14.93       17.68      2.15 o 
  -2  -6   8      278.13      261.19      4.26 o 
  -1  -6   8     1032.12      999.68      9.47 o 
   0  -6   8       18.66       22.53      2.00 o 
   1  -6   8      972.83      966.79      9.91 o 
   2  -6   8       14.30       16.20      2.65 o 
   3  -6   8      400.70      397.12      7.18 o 
   4  -6   8       15.36       14.10      3.07 o 
   5  -6   8       49.15       49.51      5.07 o 
   6  -6   8        2.14        2.26      3.99 o 
   7  -6   8        0.37        0.62      2.49 o 
  -8  -5   8       15.93       -0.14      2.79 o 
  -7  -5   8       88.93      100.42      5.18 o 
  -6  -5   8       23.63       22.52     16.78 o 
  -5  -5   8       71.17       81.57      4.69 o 
  -4  -5   8      175.32      174.61      3.48 o 
  -3  -5   8      261.23      272.88      3.79 o 
  -2  -5   8       15.11       10.01      1.99 o 
  -1  -5   8        0.44        0.58      1.49 o 
   0  -5   8      472.91      461.40      4.64 o 
   1  -5   8      153.70      148.85      3.86 o 
   2  -5   8       74.90       66.54      2.39 o 
   3  -5   8       19.37       15.91      1.99 o 
   4  -5   8       25.14       23.10      2.86 o 
   5  -5   8        1.92        1.17      2.39 o 
   6  -5   8        5.33        2.40      2.39 o 
   7  -5   8        0.35        0.87      2.86 o 
  -9  -4   8       29.35       35.57     25.23 o 
  -8  -4   8        7.25        0.18      1.67 o 
  -7  -4   8       12.69        5.17      4.94 o 
  -6  -4   8      392.22      357.23      6.18 o 
  -5  -4   8        1.11        9.37      2.90 o 
  -4  -4   8      300.63      290.32      3.87 o 
  -3  -4   8        3.77        5.10      1.63 o 
  -2  -4   8      226.99      218.15      4.93 o 
  -1  -4   8       53.97       55.73      2.79 o 
   0  -4   8      341.60      356.43      3.39 o 
   1  -4   8        0.12        0.68      0.94 o 
   2  -4   8      130.80      143.95      2.59 o 
   3  -4   8      109.60      115.48      2.59 o 
   4  -4   8      423.47      432.27      5.38 o 
   5  -4   8        5.20        4.34      2.43 o 
   6  -4   8      114.86      107.36      4.69 o 
   7  -4   8       28.76       12.11     13.39 o 
  -9  -3   8       49.78       53.82      3.80 o 
  -8  -3   8        0.52        1.02      2.89 o 
  -7  -3   8       37.86       36.12      2.97 o 
  -6  -3   8      318.72      291.60      4.33 o 
  -5  -3   8      383.21      384.14      5.41 o 
  -4  -3   8      332.99      355.14      4.02 o 
  -3  -3   8      172.73      197.67      2.78 o 
  -2  -3   8      364.35      386.33      4.17 o 
  -1  -3   8       82.15       73.90      1.99 o 
   0  -3   8        9.11        6.90      0.85 o 
   1  -3   8       67.51       67.11      1.42 o 
   2  -3   8        1.61        1.69      1.00 o 
   3  -3   8       14.44       13.35      1.59 o 
   4  -3   8       18.53       19.74      2.39 o 
   5  -3   8        2.00        2.11      1.79 o 
   6  -3   8      113.57      128.00      4.74 o 
   7  -3   8       21.40       11.77      9.73 o 
 -10  -2   8       33.15       44.18      4.12 o 
  -9  -2   8       20.31       11.73     15.22 o 
  -8  -2   8        5.31        7.49      2.64 o 
  -7  -2   8       43.33       47.24      3.48 o 
  -6  -2   8       11.77        6.70      2.60 o 
  -5  -2   8       91.70       85.31      2.70 o 
  -4  -2   8        1.53        0.43      1.02 o 
  -3  -2   8       11.45       17.87      1.39 o 
  -2  -2   8       24.29       23.43      1.09 o 
  -1  -2   8      231.52      236.37      3.10 o 
   0  -2   8       30.99       33.58      1.38 o 
   1  -2   8      130.50      134.03      3.70 o 
   2  -2   8        1.95        1.41      1.28 o 
   3  -2   8       11.46       12.30      1.67 o 
   4  -2   8       22.06       22.96      5.92 o 
   5  -2   8       13.70       12.22      2.82 o 
   6  -2   8        7.44        6.98      6.63 o 
   7  -2   8       31.19       18.70     12.69 o 
 -10  -1   8        1.20        0.88      2.64 o 
  -9  -1   8        9.77        3.31      4.23 o 
  -8  -1   8        0.00        0.87      2.09 o 
  -7  -1   8        0.01        0.07      2.13 o 
  -6  -1   8        0.80        0.23      1.96 o 
  -5  -1   8      181.13      162.03      3.35 o 
  -4  -1   8       12.86       10.42      2.48 o 
  -3  -1   8       88.37       92.22      1.87 o 
  -2  -1   8      235.57      253.21      2.33 o 
  -1  -1   8      568.94      588.41      9.59 o 
   0  -1   8        1.83        3.67      3.10 o 
   1  -1   8       22.25       25.78      0.97 o 
   2  -1   8        3.31        3.71      0.91 o 
   3  -1   8       54.90       51.26      2.69 o 
   4  -1   8        0.03        0.17      1.41 o 
   5  -1   8       39.42       38.14      2.59 o 
   6  -1   8        9.65        4.41      3.52 o 
   7  -1   8        0.00        1.69      2.59 o 
 -11   0   8        4.17       10.58      3.73 o 
 -10   0   8       23.09       29.10      4.79 o 
  -9   0   8        2.57        3.52      2.55 o 
  -8   0   8        7.31        8.17      2.37 o 
  -7   0   8      171.20      169.73      3.19 o 
  -6   0   8        2.12        1.32      1.76 o 
  -5   0   8       36.36       38.11      2.56 o 
  -4   0   8        0.29        1.08      0.95 o 
  -3   0   8       74.03       83.08      0.96 o 
  -2   0   8        1.56        3.38      2.82 o 
  -1   0   8      172.08      195.67      5.92 o 
   0   0   8      715.66      737.27     14.66 o 
   1   0   8      114.31      112.11      8.18 o 
   2   0   8      283.40      307.72      4.27 o 
   3   0   8       36.27       37.73      2.27 o 
   4   0   8      247.46      276.54      8.74 o 
   5   0   8       56.75       64.28      6.77 o 
   6   0   8       83.77       87.12      8.74 o 
   7   0   8        0.09        5.36      6.77 o 
 -11   1   8        0.01        0.40      2.32 o 
 -10   1   8       76.97       96.17      4.38 o 
  -9   1   8        1.37        0.21      1.91 o 
  -8   1   8       63.47       69.66      2.86 o 
  -7   1   8       28.25       27.54      2.51 o 
  -6   1   8      262.82      255.84      4.08 o 
  -5   1   8      131.30      134.66      1.90 o 
  -4   1   8      449.51      421.78      3.09 o 
  -3   1   8      342.01      289.82      9.11 o 
  -2   1   8     2092.68     2136.98     25.23 o 
  -1   1   8      277.94      279.12      9.87 o 
   0   1   8      194.48      198.20      6.20 o 
   1   1   8       18.61       20.72      1.03 o 
   2   1   8       18.38       19.85      2.60 o 
   3   1   8       12.78       16.56      2.02 o 
   4   1   8        3.43        5.13      2.38 o 
   5   1   8        0.02       -0.66      2.29 o 
   6   1   8       11.19       10.43      4.23 o 
 -11   2   8       15.99       17.75      5.98 o 
 -10   2   8       18.95       16.36      5.91 o 
  -9   2   8       11.51       14.80      2.54 o 
  -8   2   8      433.39      448.96      5.13 o 
  -7   2   8        3.69        5.03      1.68 o 
  -6   2   8      507.30      496.67      5.16 o 
  -5   2   8       23.94       19.29      1.45 o 
  -4   2   8      563.28      532.02      3.60 o 
  -3   2   8       10.78        4.74      0.58 o 
  -2   2   8       94.69      100.58      4.22 o 
  -1   2   8       41.29       43.98      4.23 o 
   0   2   8       34.48       38.12      2.38 o 
   1   2   8       49.81       54.94      1.84 o 
   2   2   8        1.15        1.81      1.16 o 
   3   2   8       30.66       29.38      1.84 o 
   4   2   8       28.70       27.41      4.59 o 
   5   2   8       13.19       16.92      4.23 o 
   6   2   8        1.11        3.38      3.95 o 
 -11   3   8      129.40      148.91      5.40 o 
 -10   3   8       54.50       59.51      3.52 o 
  -9   3   8      433.01      439.12      7.21 o 
  -8   3   8        1.37        0.11      1.48 o 
  -7   3   8      829.89      800.25      6.83 o 
  -6   3   8      148.93      154.77      2.76 o 
  -5   3   8      243.22      243.23      3.22 o 
  -4   3   8      146.42      158.85      2.61 o 
  -3   3   8       19.68       22.95      0.98 o 
  -2   3   8       41.41       35.53      1.26 o 
  -1   3   8      298.03      310.69      2.62 o 
   0   3   8       52.96       51.21      1.74 o 
   1   3   8      213.77      228.20      3.22 o 
   2   3   8       23.50       24.03      3.64 o 
   3   3   8       43.71       53.93      3.18 o 
   4   3   8        1.33        2.79      1.98 o 
   5   3   8       22.20       27.45      4.06 o 
 -11   4   8        3.76        2.94      3.69 o 
 -10   4   8       10.95        8.44      2.93 o 
  -9   4   8       20.28       15.22      4.72 o 
  -8   4   8        0.46        1.08      1.68 o 
  -7   4   8      513.47      523.19      5.71 o 
  -6   4   8      148.11      155.71      3.08 o 
  -5   4   8      197.70      198.24      2.56 o 
  -4   4   8      494.33      493.09      4.56 o 
  -3   4   8      186.58      175.04      2.35 o 
  -2   4   8      113.63      118.69      2.21 o 
  -1   4   8       90.14       91.04      2.07 o 
   0   4   8      390.22      386.42      6.61 o 
   1   4   8       10.90       11.06      1.48 o 
   2   4   8       34.02       32.98      3.25 o 
   3   4   8        3.40        2.24      1.95 o 
   4   4   8        2.92        2.26      2.39 o 
   5   4   8       10.89        6.48      4.51 o 
 -11   5   8        6.43        0.61      2.68 o 
 -10   5   8       78.72       83.60      4.39 o 
  -9   5   8       76.61       74.57      3.40 o 
  -8   5   8        8.52        5.15      2.90 o 
  -7   5   8       89.57       87.47      3.51 o 
  -6   5   8       84.87       86.13      2.76 o 
  -5   5   8      115.38      117.52      2.69 o 
  -4   5   8        4.40        6.94      1.47 o 
  -3   5   8       75.60       68.37      1.83 o 
  -2   5   8        6.57        7.17      2.08 o 
  -1   5   8       37.81       45.50      1.67 o 
   0   5   8        4.26        5.66      1.67 o 
   1   5   8       12.49       12.37      1.78 o 
   2   5   8       11.62       11.93      2.57 o 
   3   5   8       15.60       11.58      3.33 o 
   4   5   8       12.34       15.74      5.36 o 
 -11   6   8       21.45       11.47      8.62 o 
 -10   6   8        0.53        1.63      2.78 o 
  -9   6   8       58.88       54.00      4.69 o 
  -8   6   8       15.93       11.14      3.89 o 
  -7   6   8      183.73      188.49      4.40 o 
  -6   6   8        1.00        1.40      2.22 o 
  -5   6   8       12.19        9.09      2.03 o 
  -4   6   8       11.81        9.35      1.55 o 
  -3   6   8       11.88        8.75      1.36 o 
  -2   6   8        3.25        3.10      1.95 o 
  -1   6   8       29.43       35.96      3.28 o 
   0   6   8      106.15      104.88      3.15 o 
   1   6   8       18.42       22.32      2.92 o 
   2   6   8      242.13      214.28      4.51 o 
   3   6   8       18.91       11.35      3.09 o 
 -11   7   8       22.97        0.40      2.64 o 
 -10   7   8       14.28        0.47      2.31 o 
  -9   7   8        1.02        3.26      3.15 o 
  -8   7   8       64.25       65.85      3.24 o 
  -7   7   8       11.09        7.22      2.21 o 
  -6   7   8       34.89       35.15      2.65 o 
  -5   7   8       31.54       35.52      2.31 o 
  -4   7   8       15.00        9.71      1.80 o 
  -3   7   8        4.17        5.24      1.80 o 
  -2   7   8        0.10       -0.46      1.49 o 
  -1   7   8        2.94        2.35      2.64 o 
   0   7   8        2.54        4.05      2.12 o 
   1   7   8      308.58      286.78      4.77 o 
   2   7   8        0.54        0.40      2.06 o 
 -10   8   8        0.09        0.22      2.66 o 
  -9   8   8       14.18       10.47      4.11 o 
  -8   8   8       39.00       28.04      8.68 o 
  -7   8   8       22.94       23.51      3.17 o 
  -6   8   8        1.26        1.75      2.17 o 
  -5   8   8        1.34        0.85      1.75 o 
  -4   8   8        3.74        5.39      2.01 o 
  -3   8   8       17.56       14.05      3.38 o 
  -2   8   8       12.34       13.82      3.67 o 
  -1   8   8        0.00        0.42      1.99 o 
   0   8   8       10.02        5.56      2.53 o 
   1   8   8       25.99       14.67      4.32 o 
 -10   9   8        0.28        1.38      3.82 o 
  -9   9   8       45.25       26.57     16.50 o 
  -8   9   8        0.91       -0.27      2.65 o 
  -7   9   8        5.27        5.44      2.58 o 
  -6   9   8       38.01       30.00      2.96 o 
  -5   9   8        2.59        3.56      2.42 o 
  -4   9   8       36.77       40.18      3.31 o 
  -3   9   8       20.68       21.39      5.17 o 
  -2   9   8        0.14        0.56      3.10 o 
  -1   9   8        4.33        3.10      2.79 o 
  -8  10   8       22.49       24.22      4.00 o 
  -7  10   8        6.46        5.41      3.21 o 
  -6  10   8        0.15        1.14      2.27 o 
  -5  10   8        0.29       -0.52      2.06 o 
  -4  10   8       86.24       94.80      4.95 o 
  -3  10   8        4.52        7.81      5.07 o 
  -1 -10   9       13.00        0.28      3.95 o 
   0 -10   9      101.47      113.50      5.86 o 
   1 -10   9       13.17        0.10      2.75 o 
   2 -10   9        2.54        2.51      3.31 o 
   3 -10   9        0.03        3.10      3.39 o 
  -3  -9   9        1.03       -0.12      3.54 o 
  -2  -9   9        7.42        0.00      5.64 o 
  -1  -9   9        3.38        0.00      1.62 o 
   0  -9   9       82.49      112.09      4.33 o 
   1  -9   9        5.01        2.08      2.39 o 
   2  -9   9        0.37       -0.17      1.89 o 
   3  -9   9       16.56       14.54     10.15 o 
   4  -9   9        5.86        5.31      4.23 o 
   5  -9   9        7.90        9.18      4.31 o 
  -4  -8   9        5.75       -0.28      2.79 o 
  -3  -8   9       39.85       52.55      4.65 o 
  -2  -8   9       32.98       38.62     24.67 o 
  -1  -8   9       19.74        9.17      8.74 o 
   0  -8   9      130.97      146.29      4.48 o 
   1  -8   9      137.26      153.41      3.74 o 
   2  -8   9       25.68       14.31      5.40 o 
   3  -8   9       50.98       53.32      7.05 o 
   4  -8   9       15.31       18.75      4.06 o 
   5  -8   9        0.00        7.47      5.22 o 
   6  -8   9        0.15        2.75      3.63 o 
  -6  -7   9       67.53       87.81      6.06 o 
  -5  -7   9       28.96        0.05      2.86 o 
  -4  -7   9        1.25        0.90      2.00 o 
  -3  -7   9       54.58       66.40      2.81 o 
  -2  -7   9        6.54        6.48      6.48 o 
  -1  -7   9        4.88        6.28      2.86 o 
   0  -7   9        9.15        5.07      2.82 o 
   1  -7   9        1.17        1.35      2.18 o 
   2  -7   9      127.47      121.79      5.68 o 
   3  -7   9        6.71        4.40      2.82 o 
   4  -7   9        2.55        2.68      2.39 o 
   5  -7   9        1.38        1.37      2.86 o 
   6  -7   9        2.59        7.17      5.22 o 
  -7  -6   9        1.42        0.14      2.79 o 
  -6  -6   9       49.45       54.84      4.59 o 
  -5  -6   9       15.69        8.72      8.04 o 
  -4  -6   9       44.68       61.83      2.69 o 
  -3  -6   9       30.94       29.83      3.03 o 
  -2  -6   9       43.20       44.46      2.79 o 
  -1  -6   9       49.78       57.14      2.97 o 
   0  -6   9        0.18        0.25      1.56 o 
   1  -6   9       20.03       15.22      2.44 o 
   2  -6   9       10.64       14.99      2.60 o 
   3  -6   9       11.20       12.41      2.29 o 
   4  -6   9      105.02      100.09      5.38 o 
   5  -6   9       64.34       64.79      3.48 o 
   6  -6   9       14.66       12.24      3.63 o 
  -8  -5   9       36.18       -0.28      4.51 o 
  -7  -5   9        1.38        0.14      2.49 o 
  -6  -5   9       28.25       12.28     11.70 o 
  -5  -5   9       23.84       30.99      3.84 o 
  -4  -5   9      372.96      354.13      4.80 o 
  -3  -5   9        0.18        0.86      1.40 o 
  -2  -5   9      196.19      216.66      3.95 o 
  -1  -5   9        1.42        2.57      2.29 o 
   0  -5   9      103.94      114.59      3.38 o 
   1  -5   9        7.38        4.12      1.80 o 
   2  -5   9      236.54      236.27      3.59 o 
   3  -5   9        0.13       -0.33      1.49 o 
   4  -5   9       57.98       50.53      3.28 o 
   5  -5   9       37.68       36.81      2.99 o 
   6  -5   9       76.99       81.09      4.65 o 
   7  -5   9        3.40        6.01      7.61 o 
  -8  -4   9        9.49        4.23      3.86 o 
  -7  -4   9       15.86       16.58     13.11 o 
  -6  -4   9       48.36       42.87      4.22 o 
  -5  -4   9        0.47        2.23      1.91 o 
  -4  -4   9       88.48       93.09      2.55 o 
  -3  -4   9       86.10       70.85      2.32 o 
  -2  -4   9       86.87       83.72      1.99 o 
  -1  -4   9      175.72      177.64     11.14 o 
   0  -4   9      212.39      198.96      3.19 o 
   1  -4   9      286.91      278.53      3.07 o 
   2  -4   9       39.42       39.94      2.00 o 
   3  -4   9        6.45        6.82      1.92 o 
   4  -4   9       40.41       41.28      3.24 o 
   5  -4   9       11.72        7.25      5.50 o 
   6  -4   9        4.97        2.76      2.86 o 
   7  -4   9        0.50        2.13      3.16 o 
  -9  -3   9       34.83       21.95     18.19 o 
  -8  -3   9        2.16        1.70      2.73 o 
  -7  -3   9       12.80       11.91      5.23 o 
  -6  -3   9       48.01       42.42      3.25 o 
  -5  -3   9      197.37      197.29      3.35 o 
  -4  -3   9        1.76        0.79      1.22 o 
  -3  -3   9       96.70       95.30      2.41 o 
  -2  -3   9       39.91       33.51      1.53 o 
  -1  -3   9      204.24      218.96      3.54 o 
   0  -3   9        2.19        1.90      1.07 o 
   1  -3   9      157.02      163.06      2.50 o 
   2  -3   9       49.54       51.30      2.93 o 
   3  -3   9       46.84       52.41      2.99 o 
   4  -3   9        2.69        0.70      2.19 o 
   5  -3   9        0.02        0.17      1.88 o 
   6  -3   9        6.88        1.88      2.60 o 
   7  -3   9        3.06        0.56      2.39 o 
  -9  -2   9        0.67        2.64      2.77 o 
  -8  -2   9        0.52       -0.77      2.49 o 
  -7  -2   9        2.58        3.67      2.39 o 
  -6  -2   9       60.00       62.72      3.63 o 
  -5  -2   9       22.83       17.84      1.74 o 
  -4  -2   9      246.12      249.28      2.85 o 
  -3  -2   9       58.45       58.28      2.09 o 
  -2  -2   9        0.30        1.44      0.66 o 
  -1  -2   9      150.32      139.68      4.02 o 
   0  -2   9      384.58      357.80     11.98 o 
   1  -2   9       65.64       64.68      1.76 o 
   2  -2   9      198.33      193.95      4.91 o 
   3  -2   9       46.45       47.57      1.98 o 
   4  -2   9       35.31       38.86      2.09 o 
   5  -2   9        2.60        1.94      2.18 o 
   6  -2   9      125.50      127.60      4.08 o 
 -10  -1   9        2.47        4.77      3.25 o 
  -9  -1   9        4.71        2.07      2.69 o 
  -8  -1   9        0.05       -0.73      2.65 o 
  -7  -1   9       85.25       87.01      6.06 o 
  -6  -1   9       26.90       24.38      2.80 o 
  -5  -1   9       45.67       52.04      2.08 o 
  -4  -1   9      529.14      530.23      4.06 o 
  -3  -1   9      414.99      406.31      2.89 o 
  -2  -1   9      216.00      221.32      6.48 o 
  -1  -1   9       36.30       32.70      4.51 o 
   0  -1   9       19.04       20.58      7.05 o 
   1  -1   9       33.56       35.81      8.18 o 
   2  -1   9       74.97       66.26      1.83 o 
   3  -1   9       15.19       16.41      1.51 o 
   4  -1   9        8.91        6.59      3.50 o 
   5  -1   9        0.82        0.85      1.79 o 
   6  -1   9       46.65       42.57      4.79 o 
 -10   0   9       16.08       11.89     10.29 o 
  -9   0   9       25.50       27.91      3.59 o 
  -8   0   9       25.46       21.34      3.63 o 
  -7   0   9       65.87       77.47      3.25 o 
  -6   0   9      784.12      774.15      7.86 o 
  -5   0   9        5.71        5.69      1.86 o 
  -4   0   9      615.58      600.21      5.45 o 
  -3   0   9        0.31        3.13      2.29 o 
  -2   0   9       26.65       35.52      4.51 o 
  -1   0   9        2.99        4.23      3.67 o 
   0   0   9       94.84       99.81      5.92 o 
   1   0   9        0.56        1.13      3.38 o 
   2   0   9       29.35       31.66      2.68 o 
   3   0   9       88.81       89.58      3.38 o 
   4   0   9       47.59       47.73      3.21 o 
   5   0   9       19.90        9.33      8.74 o 
   6   0   9       11.11       14.10      6.77 o 
 -11   1   9        0.01        0.84      2.83 o 
 -10   1   9       72.24       84.94      3.85 o 
  -9   1   9      356.98      352.42      5.67 o 
  -8   1   9        0.01        0.34      1.76 o 
  -7   1   9       47.31       46.21      3.56 o 
  -6   1   9        5.06        3.89      1.52 o 
  -5   1   9      338.27      335.65      3.66 o 
  -4   1   9      176.95      175.22      2.40 o 
  -3   1   9        9.38       11.64      3.33 o 
  -2   1   9      664.64      667.35     11.56 o 
  -1   1   9       10.55        9.02      3.95 o 
   0   1   9      167.79      172.83      9.87 o 
   1   1   9      201.97      197.26      4.41 o 
   2   1   9       85.73       83.89      4.48 o 
   3   1   9       51.58       45.85      9.28 o 
   4   1   9        0.93       -0.18      1.70 o 
   5   1   9       58.25       61.18      4.79 o 
 -11   2   9        3.25        1.20      3.34 o 
 -10   2   9        9.79        5.49      3.09 o 
  -9   2   9       41.93       40.96      3.21 o 
  -8   2   9        9.09        8.36      2.27 o 
  -7   2   9     1110.03     1088.16      8.42 o 
  -6   2   9      139.48      132.54      2.39 o 
  -5   2   9      627.83      630.94      4.48 o 
  -4   2   9      475.97      475.61      3.38 o 
  -3   2   9      748.63      755.04      8.77 o 
  -2   2   9      576.90      594.05     14.66 o 
  -1   2   9       90.19       86.27      5.64 o 
   0   2   9       91.40       91.91      5.64 o 
   1   2   9       10.13        8.72      1.80 o 
   2   2   9       47.01       44.33      4.27 o 
   3   2   9       10.53        4.06      1.77 o 
   4   2   9       24.10       17.18      6.98 o 
   5   2   9        1.13        1.69      2.39 o 
 -11   3   9       29.94       36.25     11.79 o 
 -10   3   9      222.09      244.13      5.56 o 
  -9   3   9      195.65      202.78      4.19 o 
  -8   3   9        2.00        0.82      1.87 o 
  -7   3   9       69.38       74.45      2.45 o 
  -6   3   9       27.78       27.67      2.63 o 
  -5   3   9      155.57      158.30      2.27 o 
  -4   3   9        2.34        3.22      0.95 o 
  -3   3   9       80.65       89.01      4.74 o 
  -2   3   9       28.07       27.20      3.28 o 
  -1   3   9        0.52        0.49      0.39 o 
   0   3   9        0.03        0.38      0.77 o 
   1   3   9       38.66       37.20      1.43 o 
   2   3   9       82.20       98.22      2.77 o 
   3   3   9       27.72       19.56      6.02 o 
   4   3   9       28.82       24.97      2.79 o 
 -11   4   9        0.00       -0.34      2.37 o 
 -10   4   9        6.17        3.80      2.61 o 
  -9   4   9        1.96        2.51      2.66 o 
  -8   4   9       51.76       45.34      2.99 o 
  -7   4   9      248.14      243.01      5.05 o 
  -6   4   9        4.29        5.75      1.36 o 
  -5   4   9        1.96        3.06      1.12 o 
  -4   4   9       26.27       28.51      1.33 o 
  -3   4   9       31.45       34.45      1.88 o 
  -2   4   9      122.64      132.74      2.81 o 
  -1   4   9       64.88       60.18      1.55 o 
   0   4   9       77.55       86.39      3.69 o 
   1   4   9       58.30       54.06      2.31 o 
   2   4   9       13.00       11.17      2.55 o 
   3   4   9        0.04        0.31      2.69 o 
   4   4   9        0.40        0.56      2.09 o 
 -11   5   9        4.74        0.63      2.47 o 
 -10   5   9        0.44        1.56      2.66 o 
  -9   5   9      186.25      180.33      4.29 o 
  -8   5   9      141.86      143.01      3.93 o 
  -7   5   9      304.55      312.25      4.43 o 
  -6   5   9        3.99        3.59      1.49 o 
  -5   5   9      126.70      117.24      3.14 o 
  -4   5   9        1.66        1.57      0.94 o 
  -3   5   9       34.31       40.53      2.97 o 
  -2   5   9        1.26        0.96      1.21 o 
  -1   5   9        1.12        1.75      1.13 o 
   0   5   9        1.05        2.15      1.52 o 
   1   5   9       32.19       32.48      2.20 o 
   2   5   9       58.74       59.54      4.77 o 
   3   5   9        1.00        2.79      3.88 o 
 -11   6   9        0.77        0.00      2.76 o 
 -10   6   9        0.08       -0.48      2.18 o 
  -9   6   9       12.00        7.54      2.94 o 
  -8   6   9        0.52        1.69      1.97 o 
  -7   6   9        9.06       11.95      2.71 o 
  -6   6   9       25.06       24.16      3.30 o 
  -5   6   9        4.06        0.77      1.44 o 
  -4   6   9        1.37        0.50      1.05 o 
  -3   6   9       49.00       55.12      4.09 o 
  -2   6   9        0.01        0.17      2.24 o 
  -1   6   9       59.28       68.71      2.67 o 
   0   6   9        7.02        7.75      1.80 o 
   1   6   9      163.42      141.42      4.30 o 
   2   6   9       26.89       26.17      2.70 o 
 -10   7   9        2.47       -0.15      2.44 o 
  -9   7   9       31.69       28.01      7.69 o 
  -8   7   9        9.83       10.36      2.89 o 
  -7   7   9       83.64       91.04      3.66 o 
  -6   7   9       90.30       88.97      2.96 o 
  -5   7   9        1.52        0.16      1.47 o 
  -4   7   9        2.77        1.82      1.96 o 
  -3   7   9       54.06       59.21      2.70 o 
  -2   7   9       18.10       18.38      2.86 o 
  -1   7   9        1.81        2.78      2.00 o 
   0   7   9       34.54       26.40      2.83 o 
   1   7   9        0.61        0.06      1.61 o 
 -10   8   9        0.42        0.27      2.34 o 
  -9   8   9        5.52        6.03      2.87 o 
  -8   8   9       29.24       27.00      3.54 o 
  -7   8   9        5.47        2.41      3.07 o 
  -6   8   9        0.01        1.04      1.78 o 
  -5   8   9        0.01        0.71      1.98 o 
  -4   8   9       73.38       71.68      2.93 o 
  -3   8   9        0.22       -0.02      2.37 o 
  -2   8   9       40.19       42.85      4.51 o 
  -1   8   9        3.64        5.69      2.57 o 
   0   8   9       43.04       42.60      3.40 o 
  -9   9   9       18.08       19.77      3.59 o 
  -8   9   9       66.61       65.91     12.01 o 
  -7   9   9       56.53        0.00      3.48 o 
  -6   9   9       37.52       47.47      3.20 o 
  -5   9   9        1.48        0.65      1.98 o 
  -4   9   9        0.03        0.61      2.97 o 
  -3   9   9        1.72        2.19      2.64 o 
  -2   9   9        7.15        6.20      3.95 o 
  -7  10   9       15.80       16.19      3.33 o 
  -6  10   9        0.51        2.95      2.64 o 
  -5  10   9       12.23       11.25      4.39 o 
  -2  -9  10       79.58       91.63      7.05 o 
  -1  -9  10        7.83        0.09      2.27 o 
   0  -9  10       15.50        0.13      2.29 o 
   1  -9  10        5.10        2.26      3.33 o 
   2  -9  10        0.77        0.56      2.63 o 
   3  -9  10        2.56        4.37      2.67 o 
  -4  -8  10       42.61       43.54     29.32 o 
  -3  -8  10       58.62       57.65     33.97 o 
  -2  -8  10       20.12        4.76      5.36 o 
  -1  -8  10      271.36      284.04      6.57 o 
   0  -8  10       20.94       26.71      3.48 o 
   1  -8  10       29.03       32.75      9.43 o 
   2  -8  10       37.91       45.56      3.48 o 
   3  -8  10       26.98       22.26      5.28 o 
   4  -8  10       28.89       24.11      3.59 o 
  -5  -7  10       49.88       61.38     36.37 o 
  -4  -7  10        9.57        4.73      2.28 o 
  -3  -7  10       47.77       51.54      4.70 o 
  -2  -7  10        3.55        2.03      2.82 o 
  -1  -7  10        0.75        1.83      2.29 o 
   0  -7  10       29.50       33.47      3.73 o 
   1  -7  10       24.87       22.53      7.52 o 
   2  -7  10      176.11      185.09      5.04 o 
   3  -7  10        0.88        0.35      2.18 o 
   4  -7  10        2.86        5.75      3.12 o 
   5  -7  10        5.62        4.09      2.79 o 
  -6  -6  10        9.93        0.14      2.39 o 
  -5  -6  10        9.35        4.09      4.37 o 
  -4  -6  10      131.16      148.04      3.51 o 
  -3  -6  10       26.74       25.33      2.33 o 
  -2  -6  10        0.23        0.38      1.35 o 
  -1  -6  10        3.22        5.25      2.55 o 
   0  -6  10        0.01        1.82      2.69 o 
   1  -6  10        9.80        9.85      2.11 o 
   2  -6  10       93.60       85.60      3.03 o 
   3  -6  10        4.96        6.63      2.19 o 
   4  -6  10       47.83       44.74     10.15 o 
   5  -6  10        0.19       -0.99      2.19 o 
  -7  -5  10        1.12        0.34      3.28 o 
  -6  -5  10        0.48        0.42      2.39 o 
  -5  -5  10       23.58       31.25      4.11 o 
  -4  -5  10        1.46        3.84      2.06 o 
  -3  -5  10       43.09       53.79      2.68 o 
  -2  -5  10        0.21        0.82      1.46 o 
  -1  -5  10      116.11      106.77      4.37 o 
   0  -5  10       40.52       32.58      3.10 o 
   1  -5  10        1.12        0.86      1.75 o 
   2  -5  10      119.67      126.86      2.62 o 
   3  -5  10        0.87        0.71      1.49 o 
   4  -5  10        1.05        1.13      2.79 o 
   5  -5  10        0.74        0.42      1.79 o 
   6  -5  10       15.23        4.68      4.51 o 
  -8  -4  10       15.86        9.33      8.88 o 
  -7  -4  10        8.02        6.52      5.50 o 
  -6  -4  10       44.11       34.96      5.28 o 
  -5  -4  10        0.46        0.72      1.72 o 
  -4  -4  10       55.98       61.62      2.41 o 
  -3  -4  10        2.12        0.83      1.56 o 
  -2  -4  10       11.73       12.48      1.39 o 
  -1  -4  10      548.61      552.19      8.74 o 
   0  -4  10        5.43        6.48      1.57 o 
   1  -4  10      545.43      551.01      7.93 o 
   2  -4  10       19.94       18.94      2.18 o 
   3  -4  10      104.72      109.42      4.92 o 
   4  -4  10        1.43        1.57      1.92 o 
   5  -4  10       30.78       14.54     10.71 o 
   6  -4  10        0.05        0.74      2.09 o 
  -9  -3  10        3.45        1.46      3.05 o 
  -8  -3  10       15.92        9.43      4.82 o 
  -7  -3  10       21.94       17.99      2.49 o 
  -6  -3  10        5.56        5.64      2.23 o 
  -5  -3  10        1.97        0.64      1.39 o 
  -4  -3  10       75.13       71.30      2.78 o 
  -3  -3  10        4.29        3.20      1.65 o 
  -2  -3  10        2.58        0.75      1.12 o 
  -1  -3  10       47.83       50.00      1.57 o 
   0  -3  10       99.66      103.15      9.87 o 
   1  -3  10       22.78       24.37      1.35 o 
   2  -3  10       48.01       39.43      1.59 o 
   3  -3  10        0.19        0.32      0.97 o 
   4  -3  10       17.19        8.17      6.48 o 
   5  -3  10       33.54       11.36     11.28 o 
   6  -3  10       13.29        4.65      4.65 o 
  -9  -2  10       12.90        7.35     10.29 o 
  -8  -2  10        3.44        2.40      2.59 o 
  -7  -2  10       64.58       67.62      3.17 o 
  -6  -2  10      392.86      361.44      4.20 o 
  -5  -2  10        1.67        4.53      1.34 o 
  -4  -2  10      152.68      155.11      2.97 o 
  -3  -2  10        0.03        0.55      0.95 o 
  -2  -2  10      214.87      207.34      3.16 o 
  -1  -2  10       38.40       45.11      5.36 o 
   0  -2  10      182.12      199.33     11.28 o 
   1  -2  10       25.68       23.40      5.36 o 
   2  -2  10       14.40       11.10      1.30 o 
   3  -2  10       14.36        8.68      1.17 o 
   4  -2  10      112.66      113.50      4.22 o 
   5  -2  10       11.19        8.38      3.74 o 
   6  -2  10       25.32        0.00      2.26 o 
 -10  -1  10        0.20        5.02      5.64 o 
  -9  -1  10       97.77      106.01      5.51 o 
  -8  -1  10        1.71        1.29      2.49 o 
  -7  -1  10       12.28       10.80      2.82 o 
  -6  -1  10      252.74      234.72      4.05 o 
  -5  -1  10      350.51      347.36      3.87 o 
  -4  -1  10      197.77      206.43      2.28 o 
  -3  -1  10       24.37       30.73      7.33 o 
  -2  -1  10      207.42      224.14      7.33 o 
  -1  -1  10      119.61      126.59      6.48 o 
   0  -1  10        1.14        3.95      4.23 o 
   1  -1  10       21.67       19.17      5.36 o 
   2  -1  10        6.47        2.87      4.37 o 
   3  -1  10       12.75       10.99      4.37 o 
   4  -1  10        0.27       -0.08      2.35 o 
 -10   0  10       14.37       11.14      9.87 o 
  -9   0  10       25.71       10.82     12.26 o 
  -8   0  10       14.14       18.04      7.61 o 
  -7   0  10      116.61      128.57      4.77 o 
  -6   0  10        0.12        0.20      1.34 o 
  -5   0  10       11.94       13.13      1.13 o 
  -4   0  10       38.46       34.30      1.01 o 
  -3   0  10       28.78       35.24      4.79 o 
  -2   0  10       34.56       26.22      7.89 o 
  -1   0  10      100.54      107.42      6.48 o 
   0   0  10       31.88       29.60      5.36 o 
   1   0  10       42.26       46.52      9.30 o 
   2   0  10        4.10        2.98      1.37 o 
   3   0  10        4.70        2.93      3.69 o 
   4   0  10        2.78        5.07      5.07 o 
 -10   1  10        5.03        4.94      4.79 o 
  -9   1  10       38.98       39.02     22.70 o 
  -8   1  10        0.24        1.48      2.29 o 
  -7   1  10        2.00        4.44      3.37 o 
  -6   1  10       40.93       40.25      2.18 o 
  -5   1  10       48.54       43.62      2.57 o 
  -4   1  10        0.15        2.61      3.16 o 
  -3   1  10        0.60       -1.33      2.49 o 
  -2   1  10       67.35       75.00      5.92 o 
  -1   1  10      195.36      203.28      7.61 o 
   0   1  10       13.59       16.35      5.07 o 
   1   1  10      103.54      109.96      7.05 o 
   2   1  10       44.75       44.97      2.36 o 
   3   1  10      112.83      103.31      4.96 o 
 -10   2  10        8.78        5.60      3.10 o 
  -9   2  10        0.06        1.48      2.27 o 
  -8   2  10        1.40        0.81      1.72 o 
  -7   2  10       59.43       60.39      2.22 o 
  -6   2  10        0.19        1.23      1.48 o 
  -5   2  10      252.17      250.62      4.06 o 
  -4   2  10       60.66       58.71      3.99 o 
  -3   2  10      190.15      205.15      6.31 o 
  -2   2  10       69.27       86.56      9.59 o 
  -1   2  10      217.40      234.57     11.84 o 
   0   2  10        0.60        2.82      6.48 o 
   1   2  10        0.10        0.08      0.39 o 
   2   2  10       23.59       27.90      1.96 o 
   3   2  10        7.30        0.00      3.38 o 
 -11   3  10        5.65        0.61      2.70 o 
 -10   3  10      112.97      125.51      4.71 o 
  -9   3  10       11.35        7.37      2.31 o 
  -8   3  10       64.51       71.48      3.11 o 
  -7   3  10      184.88      183.43      3.11 o 
  -6   3  10        0.07       -0.10      0.91 o 
  -5   3  10       53.04       49.38      1.35 o 
  -4   3  10       46.51       57.77      4.95 o 
  -3   3  10        0.01        2.11      2.79 o 
  -2   3  10      244.35      246.13      8.18 o 
  -1   3  10        1.09        2.54      3.95 o 
   0   3  10       16.06       19.45      5.07 o 
   1   3  10        2.36        2.74      0.95 o 
   2   3  10        0.67        0.00      2.82 o 
 -11   4  10        7.78        5.80      4.02 o 
 -10   4  10        0.33        1.78      2.37 o 
  -9   4  10        2.43        0.06      2.76 o 
  -8   4  10        7.72        7.98      2.81 o 
  -7   4  10        0.50        0.41      1.30 o 
  -6   4  10        0.20        0.09      1.53 o 
  -5   4  10       49.43       50.29      1.95 o 
  -4   4  10       55.54       54.49      3.17 o 
  -3   4  10       30.99       28.45      0.78 o 
  -2   4  10        0.06       -1.13      3.67 o 
  -1   4  10       35.46       42.47      1.04 o 
   0   4  10       49.91       52.40      1.60 o 
   1   4  10       11.21        0.00      5.07 o 
 -10   5  10       26.78       28.86      3.27 o 
  -9   5  10      155.32      158.82      4.01 o 
  -8   5  10        3.90        3.72      2.32 o 
  -7   5  10      306.46      313.76      7.57 o 
  -6   5  10      178.22      180.73      4.14 o 
  -5   5  10       91.89       92.98      3.64 o 
  -4   5  10        0.31        0.95      1.08 o 
  -3   5  10       17.91       14.03      2.16 o 
  -2   5  10       15.33       14.13      1.75 o 
  -1   5  10       16.74       11.92      3.70 o 
   0   5  10        0.02        0.34      1.03 o 
   1   5  10        3.50       -0.28      5.64 o 
 -10   6  10        1.66        3.46      3.04 o 
  -9   6  10        0.00       -0.15      1.63 o 
  -8   6  10       29.02       25.75      2.64 o 
  -7   6  10      129.77      135.52      3.21 o 
  -6   6  10       18.74       20.50      2.44 o 
  -5   6  10       42.69       44.72      2.04 o 
  -4   6  10       40.86       45.20      2.98 o 
  -3   6  10       48.75       50.26      2.35 o 
  -2   6  10       10.09        9.67      2.70 o 
  -1   6  10       12.14        8.75      2.86 o 
   0   6  10       70.17       80.92      6.48 o 
   1   6  10        0.55        0.00      2.82 o 
 -10   7  10        9.76       13.20      3.68 o 
  -9   7  10       30.78       27.78      4.14 o 
  -8   7  10        1.21        1.20      2.92 o 
  -7   7  10       17.68       19.12      2.81 o 
  -6   7  10        0.56        0.24      1.73 o 
  -5   7  10       31.71        0.00      1.99 o 
  -4   7  10        7.40        2.35      3.38 o 
  -3   7  10       21.31       12.97     10.23 o 
  -2   7  10        0.09        0.72      1.70 o 
  -1   7  10        3.93        0.00      3.10 o 
   0   7  10        3.95        3.95      4.51 o 
  -9   8  10       32.05       22.73     10.92 o 
  -8   8  10        7.11        5.51      3.01 o 
  -7   8  10       32.45       27.92      8.97 o 
  -6   8  10        0.20        1.04      2.14 o 
  -5   8  10        2.85        2.87      2.82 o 
  -4   8  10        2.19        0.21      1.92 o 
  -3   8  10        0.81        2.54      4.79 o 
  -2   8  10        9.47        0.28      3.67 o 
  -8   9  10       38.99       19.32     10.67 o 
  -7   9  10        1.92        2.07      2.40 o 
  -6   9  10       25.88       12.54      9.80 o 
  -5   9  10       19.37        9.84      8.50 o 
  -4   9  10       30.80       12.11     16.21 o 
  -2  -8  11       12.93        7.51      5.69 o 
  -1  -8  11       39.15       41.09      4.57 o 
   0  -8  11       72.03       81.81      5.35 o 
   1  -8  11      106.62      131.13      4.88 o 
   2  -8  11       17.35       12.30      4.61 o 
   3  -8  11        9.17        3.61      4.17 o 
  -4  -7  11       51.90       58.18     15.72 o 
  -3  -7  11       67.61       72.68      5.15 o 
  -2  -7  11       70.51       87.14      3.25 o 
  -1  -7  11       73.98       82.76      3.93 o 
   0  -7  11        0.15        0.62      2.09 o 
   1  -7  11       51.12       59.17      3.75 o 
   2  -7  11       36.28       33.48      9.72 o 
   3  -7  11        0.04       -0.11      1.65 o 
   4  -7  11        0.97        1.69      3.79 o 
  -5  -6  11       89.77       91.23      4.76 o 
  -4  -6  11        8.64        6.20      2.28 o 
  -3  -6  11        8.41       10.23      2.49 o 
  -2  -6  11        2.89        2.34      2.41 o 
  -1  -6  11        0.09       -0.55      2.49 o 
   0  -6  11        3.47        4.15      3.24 o 
   1  -6  11       85.31       92.90      4.93 o 
   2  -6  11       21.76       15.71      2.42 o 
   3  -6  11       70.98       66.24      3.23 o 
   4  -6  11        1.86        2.73      2.75 o 
  -6  -5  11        7.62       12.58      3.88 o 
  -5  -5  11        0.66        1.38      2.17 o 
  -4  -5  11        3.30        2.72      2.42 o 
  -3  -5  11       30.39       31.99      3.02 o 
  -2  -5  11        0.26        0.78      1.29 o 
  -1  -5  11        0.18        1.19      1.14 o 
   0  -5  11       40.64       52.00      3.87 o 
   1  -5  11        2.05        3.81      2.56 o 
   2  -5  11        3.82        1.67      1.99 o 
   3  -5  11        4.45        0.80      2.76 o 
   4  -5  11       14.99       16.92      7.33 o 
  -7  -4  11       16.33       20.27      9.16 o 
  -6  -4  11      114.51      126.36      5.11 o 
  -5  -4  11       62.61       69.69      3.15 o 
  -4  -4  11       79.31      100.03      3.01 o 
  -3  -4  11        2.98        3.77      1.44 o 
  -2  -4  11       60.73       65.79      2.22 o 
  -1  -4  11       19.48       17.49      1.16 o 
   0  -4  11       53.47       52.05      4.09 o 
   1  -4  11        0.70        0.14      1.55 o 
   2  -4  11        0.17       -0.05      1.08 o 
   3  -4  11       14.40       10.71      9.87 o 
   4  -4  11       29.11       26.78      7.61 o 
   5  -4  11       24.91       28.19      8.46 o 
  -8  -3  11       26.38       28.16     11.57 o 
  -7  -3  11       27.85       32.70      3.39 o 
  -6  -3  11        2.90        1.27      2.00 o 
  -5  -3  11        3.37        1.62      1.62 o 
  -4  -3  11      200.61      195.09      3.70 o 
  -3  -3  11       57.04       57.24      1.53 o 
  -2  -3  11      113.87      116.65      3.44 o 
  -1  -3  11        5.02        5.64      4.51 o 
   0  -3  11        1.36        5.36      4.79 o 
   1  -3  11        3.55        4.51      4.79 o 
   2  -3  11      118.80      125.46      8.46 o 
   3  -3  11        1.13       -0.56      4.51 o 
   4  -3  11       19.90       25.37      7.61 o 
   5  -3  11       27.26       28.76      8.18 o 
  -9  -2  11       12.91       22.85      3.53 o 
  -8  -2  11       18.66       22.40      3.17 o 
  -7  -2  11       29.54       43.42      2.90 o 
  -6  -2  11        2.48        6.48      1.66 o 
  -5  -2  11        0.05        1.57      1.30 o 
  -4  -2  11       43.80       49.82      1.77 o 
  -3  -2  11       44.20       35.78      0.86 o 
  -2  -2  11       81.08       84.58      6.20 o 
  -1  -2  11       29.23       34.40      5.64 o 
   0  -2  11      126.57      145.20      7.89 o 
   1  -2  11      114.34      125.18      8.18 o 
   2  -2  11        1.25       -0.85      7.33 o 
   3  -2  11       24.37       25.66      6.77 o 
   4  -2  11        5.85        3.38      5.64 o 
  -9  -1  11       20.66       21.15     15.08 o 
  -8  -1  11        0.06       -0.89      2.37 o 
  -7  -1  11        8.43       11.24      2.04 o 
  -6  -1  11        1.21        2.33      1.38 o 
  -5  -1  11       10.66       11.50      1.44 o 
  -4  -1  11        0.18        0.09      0.59 o 
  -3  -1  11       52.76       62.31      9.02 o 
  -2  -1  11        4.19        1.97      4.23 o 
  -1  -1  11      112.57      104.88      7.05 o 
   0  -1  11       42.51       59.77      6.48 o 
   1  -1  11      102.14      120.39     12.41 o 
   2  -1  11        0.38        1.69      4.79 o 
   3  -1  11        5.80        3.10      8.74 o 
   4  -1  11        7.23        7.33      6.20 o 
  -9   0  11        5.25        3.87      3.52 o 
  -8   0  11       20.61        9.05      7.75 o 
  -7   0  11        1.27        1.03      1.92 o 
  -6   0  11       93.89      100.69      2.40 o 
  -5   0  11        0.46        1.56      0.77 o 
  -4   0  11      160.45      173.64      9.59 o 
  -3   0  11      122.73      119.54      7.05 o 
  -2   0  11       26.46       29.32      5.64 o 
  -1   0  11       33.92       40.04      5.92 o 
   0   0  11       49.83       59.21      6.48 o 
   1   0  11        2.55        4.51      5.07 o 
   2   0  11       18.99       16.07      9.59 o 
   3   0  11       22.72       20.58      6.48 o 
 -10   1  11       31.69       18.94     17.62 o 
  -9   1  11       58.04       49.87     28.05 o 
  -8   1  11       13.29       17.01      3.02 o 
  -7   1  11       19.25       19.07      2.67 o 
  -6   1  11        1.92        3.05      1.93 o 
  -5   1  11       88.38       91.75      5.75 o 
  -4   1  11      117.39      137.02      5.18 o 
  -3   1  11       20.44       21.15      5.36 o 
  -2   1  11      103.47      125.18      7.33 o 
  -1   1  11       50.47       53.85      6.20 o 
   0   1  11        0.18        0.00      3.38 o 
   1   1  11       36.04       40.32      6.48 o 
   2   1  11        2.41        0.85      4.51 o 
 -10   2  11        1.78        0.82      2.25 o 
  -9   2  11        2.26        2.48      2.14 o 
  -8   2  11        1.20        1.10      1.73 o 
  -7   2  11       31.76       20.10     16.63 o 
  -6   2  11      276.94      263.89     10.77 o 
  -5   2  11        1.04        1.13      2.79 o 
  -4   2  11      452.94      469.89      7.97 o 
  -3   2  11       50.36       54.70      9.87 o 
  -2   2  11       10.35       12.97      8.18 o 
  -1   2  11       61.05       67.38      6.77 o 
   0   2  11        4.13        5.36      4.79 o 
   1   2  11       33.35       33.55      6.48 o 
   2   2  11       10.98       16.35      5.92 o 
 -10   3  11       55.92       68.14      3.70 o 
  -9   3  11      215.00      207.71      4.21 o 
  -8   3  11        3.57        2.27      1.93 o 
  -7   3  11       14.98       18.18      3.23 o 
  -6   3  11      100.89       92.31      3.33 o 
  -5   3  11       27.03       28.52      5.00 o 
  -4   3  11       10.52       12.61      4.48 o 
  -3   3  11       76.79       75.28      6.77 o 
  -2   3  11        7.61       13.25      5.36 o 
  -1   3  11       25.52       27.07      5.64 o 
   0   3  11        3.29        8.18      5.07 o 
   1   3  11       22.66        0.00      3.10 o 
 -10   4  11       12.01        9.87      4.32 o 
  -9   4  11        1.15        1.70      2.52 o 
  -8   4  11       25.03       18.56      6.72 o 
  -7   4  11      253.06      239.55      4.49 o 
  -6   4  11       77.98       70.42      3.87 o 
  -5   4  11      195.54      183.88      7.45 o 
  -4   4  11        5.82        9.98      4.31 o 
  -3   4  11      143.04      146.89      7.89 o 
  -2   4  11       87.22       90.78      7.05 o 
  -1   4  11       13.62       10.71      5.07 o 
   0   4  11       16.11        0.28      5.92 o 
 -10   5  11       50.75       53.54      4.20 o 
  -9   5  11       10.37        7.69      4.10 o 
  -8   5  11        3.69        6.27      2.36 o 
  -7   5  11        1.65        2.87      1.57 o 
  -6   5  11       26.82       25.99      1.98 o 
  -5   5  11       32.13       32.09      1.81 o 
  -4   5  11        4.13        3.52      3.19 o 
  -3   5  11        3.03        1.69      4.23 o 
  -2   5  11        0.22       -0.28      5.92 o 
  -1   5  11        4.91       -0.56      3.95 o 
   0   5  11        0.54       -0.28      3.67 o 
   1   5  11        0.37       -0.28      3.95 o 
  -9   6  11        0.17       -0.24      1.70 o 
  -8   6  11       81.33       76.17      3.66 o 
  -7   6  11       64.30       58.29      3.21 o 
  -6   6  11        0.05        0.38      1.18 o 
  -5   6  11        4.24        3.21      1.91 o 
  -4   6  11        0.04        1.30      3.63 o 
  -3   6  11        9.22        0.00      3.38 o 
  -2   6  11       14.36        0.00      3.38 o 
  -1   6  11       21.94        0.28      3.67 o 
   0   6  11       12.34        0.00      3.38 o 
  -9   7  11       56.51       56.43      3.53 o 
  -8   7  11       37.43       34.22      3.52 o 
  -7   7  11      145.67      155.21      5.35 o 
  -6   7  11        5.29        1.66      3.52 o 
  -5   7  11       14.42       15.79      9.59 o 
  -4   7  11        3.76        2.88      3.48 o 
  -3   7  11       15.34        0.00      3.67 o 
  -2   7  11        3.56        0.00      3.67 o 
  -8   8  11        3.34        3.46      2.45 o 
  -7   8  11        1.45        1.65      2.68 o 
  -6   8  11       12.61       11.28      6.20 o 
  -5   8  11        0.15        6.77      5.64 o 
  -4   8  11        0.95        0.56      4.51 o 
  -3  -7  12        9.28        8.52      2.86 o 
  -2  -7  12      188.83      212.96      4.75 o 
  -1  -7  12       53.88       55.61     15.67 o 
   0  -7  12       93.73      121.80      8.18 o 
   1  -7  12       49.84       62.03      7.61 o 
   2  -7  12       30.54        0.28      7.33 o 
  -4  -6  12      155.02      182.34      4.15 o 
  -3  -6  12        0.00        0.43      1.65 o 
  -2  -6  12        3.63        3.44      2.30 o 
  -1  -6  12       63.62       76.41      7.05 o 
   0  -6  12        3.93       -0.28      3.95 o 
   1  -6  12        0.02        0.00      3.10 o 
   2  -6  12        0.07        2.26      8.46 o 
   3  -6  12        1.12        1.69      5.64 o 
  -6  -5  12        4.57        3.40      2.89 o 
  -5  -5  12        0.74        1.27      2.69 o 
  -4  -5  12        4.41        5.66      2.31 o 
  -3  -5  12       10.53        7.80      2.08 o 
  -2  -5  12        8.64        5.98      2.24 o 
  -1  -5  12        1.37        0.28      3.67 o 
   0  -5  12       30.49       36.93      6.48 o 
   1  -5  12       20.94       25.09      6.77 o 
   2  -5  12       94.94      110.52     13.82 o 
   3  -5  12        8.12        3.67      6.20 o 
  -7  -4  12       43.39       52.16      5.64 o 
  -6  -4  12        9.50        9.24      2.73 o 
  -5  -4  12        3.87        4.68      2.33 o 
  -4  -4  12       49.86       75.71      2.89 o 
  -3  -4  12       23.57       20.05      2.65 o 
  -2  -4  12        4.18       -0.28      3.38 o 
  -1  -4  12       10.26       12.41      5.36 o 
   0  -4  12        0.40       -1.13      4.51 o 
   1  -4  12        1.10       -0.28      4.23 o 
   2  -4  12       36.76       44.26      7.61 o 
   3  -4  12        5.16        5.07      6.20 o 
  -7  -3  12        3.54        2.27      2.49 o 
  -6  -3  12        0.19        1.33      2.04 o 
  -5  -3  12        5.18        7.19      1.98 o 
  -4  -3  12        0.01       -0.33      1.17 o 
  -3  -3  12        0.26       -0.85      6.20 o 
  -2  -3  12        0.34        0.28      3.67 o 
  -1  -3  12       78.62       81.48      7.33 o 
   0  -3  12      140.81      149.43      8.46 o 
   1  -3  12        2.91        0.85      7.61 o 
   2  -3  12       85.67      106.57      9.02 o 
   3  -3  12        0.02        2.54      5.92 o 
  -8  -2  12       29.48       23.07      8.25 o 
  -7  -2  12        5.56        3.95      2.04 o 
  -6  -2  12      137.39      135.11      4.42 o 
  -5  -2  12        2.43        0.95      1.14 o 
  -4  -2  12       19.06       19.70      1.67 o 
  -2  -2  12       22.07       28.48      5.92 o 
  -1  -2  12      191.69      202.71      9.02 o 
   0  -2  12        5.49        4.79      8.74 o 
   1  -2  12      240.81      266.15     11.00 o 
   2  -2  12        7.55       15.51      7.05 o 
   3  -2  12       38.58       37.78      8.18 o 
  -8  -1  12       63.11       75.89      3.34 o 
  -7  -1  12        5.55        4.76      1.93 o 
  -6  -1  12        0.00        0.41      1.28 o 
  -5  -1  12       42.90       37.41      2.21 o 
  -4  -1  12       85.31       82.33      6.77 o 
  -3  -1  12       34.61       46.24      6.48 o 
  -2  -1  12       38.60       41.73     10.15 o 
  -1  -1  12       13.70       20.86      5.92 o 
   0  -1  12        0.80       -0.28      4.23 o 
   1  -1  12       43.96       46.80      7.61 o 
   2  -1  12        0.69       -0.28      7.61 o 
   3  -1  12        8.70        7.89      6.77 o 
  -9   0  12        7.48        3.17      3.12 o 
  -8   0  12        5.42        2.82      3.39 o 
  -7   0  12       89.08       94.09      2.84 o 
  -6   0  12      284.30      252.38      4.71 o 
  -5   0  12       91.56      100.78      5.22 o 
  -4   0  12      243.92      252.34      9.30 o 
  -3   0  12       56.90       75.28      7.05 o 
  -2   0  12      176.63      197.92      9.02 o 
  -1   0  12      128.52      150.56      8.74 o 
   0   0  12        1.41        3.67      5.36 o 
   1   0  12        0.05        0.00      6.48 o 
   2   0  12        6.83        8.46      6.20 o 
  -9   1  12       98.34      108.93      6.08 o 
  -8   1  12       44.67       46.59      4.57 o 
  -7   1  12       26.43       15.10     14.38 o 
  -6   1  12        2.62        3.91      4.06 o 
  -5   1  12        5.37        9.37      3.68 o 
  -4   1  12       12.67       14.10      5.64 o 
  -3   1  12       18.89       20.30      5.92 o 
  -2   1  12       15.17       17.76      5.92 o 
  -1   1  12        1.75       -0.28      6.20 o 
   0   1  12       10.68       12.97      5.92 o 
   1   1  12        3.11        0.00      4.23 o 
  -9   2  12        2.77        1.16      3.48 o 
  -8   2  12        8.11        3.20      3.52 o 
  -7   2  12        2.00        1.70      2.43 o 
  -6   2  12        6.47        7.33      3.59 o 
  -5   2  12       22.20       15.74      5.00 o 
  -4   2  12       20.40       16.63      9.59 o 
  -3   2  12        9.50       10.71      9.02 o 
  -2   2  12        4.13        7.33      5.36 o 
  -1   2  12       53.12       55.82      7.05 o 
   0   2  12       51.29       55.82      7.33 o 
   1   2  12        0.30        3.10      5.36 o 
  -9   3  12        6.60        3.75      2.50 o 
  -8   3  12        0.32        0.36      2.71 o 
  -7   3  12        3.75        6.48      5.64 o 
  -6   3  12      108.57      117.60      6.74 o 
  -5   3  12        2.06        4.92      3.68 o 
  -4   3  12       28.02       26.92      4.48 o 
  -3   3  12        1.59        3.67      5.07 o 
  -2   3  12        4.12        4.79      5.07 o 
  -1   3  12        0.70        4.79      8.46 o 
   0   3  12        5.27       -0.85      4.51 o 
  -9   4  12        3.64        0.84      2.43 o 
  -8   4  12       23.42       20.30      6.77 o 
  -7   4  12        1.09       -0.56      7.33 o 
  -6   4  12       29.40       24.46      4.68 o 
  -5   4  12       36.69       41.66      4.88 o 
  -4   4  12        0.01       -0.50      3.84 o 
  -3   4  12       10.58       16.63      6.20 o 
  -2   4  12        0.06        0.85      4.51 o 
  -1   4  12       45.44       59.49      7.33 o 
   0   4  12        0.31        0.00      3.67 o 
  -9   5  12        0.35       -0.85      5.36 o 
  -8   5  12        6.25        4.79      5.92 o 
  -7   5  12       50.72       54.70     12.69 o 
  -6   5  12        0.03       -0.85      4.79 o 
  -5   5  12        3.58        3.95      3.79 o 
  -4   5  12        8.38        7.33      3.99 o 
  -3   5  12        0.04        0.28      4.23 o 
  -2   5  12       41.10        0.00      6.48 o 
  -1   5  12        1.18       -0.28      3.95 o 
  -8   6  12        0.45        0.85      5.36 o 
  -7   6  12       22.54       20.86     11.84 o 
  -6   6  12        8.31        6.48      6.20 o 
  -5   6  12       26.88       27.55      4.78 o 
  -4   6  12        3.73        5.22      3.99 o 
  -3   6  12       19.35        0.56      4.51 o 
  -2   6  12        0.03       -0.56      4.51 o 
  -7   7  12       60.38       72.46     14.38 o 
  -6   7  12      113.10      130.82     15.22 o 
  -5   7  12       30.15       30.45     11.56 o 
  -4   7  12       12.09        0.28      4.23 o 
  -2  -6  13        5.36       -0.28      3.95 o 
  -1  -6  13        0.65        0.00      6.20 o 
   0  -6  13        0.59        0.28      6.77 o 
  -4  -5  13       14.44       14.66      5.64 o 
  -3  -5  13       28.48       27.91      6.20 o 
  -2  -5  13       22.21        0.00      6.20 o 
  -1  -5  13        9.98        0.00      6.20 o 
   0  -5  13        3.30        1.13      8.18 o 
   1  -5  13       21.62       31.01      7.61 o 
  -5  -4  13       72.56       95.86     11.84 o 
  -4  -4  13        1.31        1.41      4.51 o 
  -3  -4  13       17.23       18.61      5.92 o 
  -2  -4  13        4.45        0.56      6.77 o 
  -1  -4  13        8.52        7.05      9.02 o 
   0  -4  13        0.04       -0.85      7.89 o 
   1  -4  13       32.60       39.47      7.89 o 
   2  -4  13       25.76       21.43      7.89 o 
  -6  -3  13        0.12        0.28      6.20 o 
  -5  -3  13        0.00        1.69      4.51 o 
  -4  -3  13       13.21       17.20      5.92 o 
  -3  -3  13       17.95       16.63      9.30 o 
  -2  -3  13       13.22       10.15      9.30 o 
  -1  -3  13        0.06       -0.85      7.61 o 
   0  -3  13       69.31       84.02      8.46 o 
   1  -3  13        0.21       -0.56      5.36 o 
   2  -3  13        7.27        8.74     11.56 o 
  -6  -2  13       84.91       82.04     11.28 o 
  -5  -2  13       97.63      103.47      7.89 o 
  -4  -2  13      106.76      134.77      8.46 o 
  -3  -2  13       85.31       89.66      7.61 o 
  -2  -2  13       39.36       44.55      7.05 o 
  -1  -2  13       82.59      104.04      8.74 o 
   0  -2  13       32.52       43.98      7.89 o 
   1  -2  13        0.96        0.28      5.07 o 
   2  -2  13        3.24        5.36      7.05 o 
  -7  -1  13       77.47      100.09      7.89 o 
  -6  -1  13        8.41       15.79      5.64 o 
  -5  -1  13       26.70       24.53      6.48 o 
  -4  -1  13       16.00       21.71      6.20 o 
  -3  -1  13       40.09       47.08      7.05 o 
  -2  -1  13      102.89      106.86      8.46 o 
  -1  -1  13       22.23       16.35      6.48 o 
   0  -1  13        0.07       -2.82      5.64 o 
   1  -1  13        1.42        1.69      5.64 o 
   2  -1  13       86.33       97.83     10.15 o 
  -8   0  13       16.98       -0.28      4.23 o 
  -7   0  13       13.24       -0.02      2.57 o 
  -6   0  13        1.45        1.69      3.39 o 
  -5   0  13        1.57        5.36      5.36 o 
  -4   0  13       37.65       46.80      7.05 o 
  -3   0  13        3.07        3.95      5.36 o 
  -2   0  13        1.30        1.69      5.07 o 
  -1   0  13       30.25       31.86      7.05 o 
   0   0  13      147.44      156.76     10.15 o 
   1   0  13        0.61        1.69      5.64 o 
  -8   1  13       13.27       14.38      6.48 o 
  -7   1  13        2.28        1.69      3.28 o 
  -6   1  13       29.54       30.82      5.84 o 
  -5   1  13       79.63       93.32      8.18 o 
  -4   1  13       43.36       44.83      7.33 o 
  -3   1  13      118.63      121.80      8.74 o 
  -2   1  13       24.64       24.53     11.00 o 
  -1   1  13        0.74        2.54      5.36 o 
   0   1  13        6.86       11.28      6.48 o 
  -8   2  13       11.88        9.59      6.48 o 
  -7   2  13        8.39       10.15      6.20 o 
  -6   2  13        0.82        1.79      5.77 o 
  -5   2  13       17.23       16.79      5.46 o 
  -4   2  13        0.35        1.69      8.46 o 
  -3   2  13       40.59       50.19      7.61 o 
  -2   2  13        0.29       -1.97      5.36 o 
  -1   2  13        9.12        5.64      6.20 o 
  -8   3  13        0.17       -0.28      4.51 o 
  -7   3  13        9.45       14.94     10.43 o 
  -6   3  13        4.26        4.93      3.99 o 
  -5   3  13       49.24       61.18      5.68 o 
  -4   3  13       16.85       14.94      6.48 o 
  -3   3  13        3.80        7.61      5.92 o 
  -2   3  13        9.38       10.71     10.15 o 
  -1   3  13        8.96       10.71      6.48 o 
  -8   4  13        2.55       -1.69      5.64 o 
  -7   4  13        8.16        7.89     10.15 o 
  -6   4  13       32.82       37.29      6.06 o 
  -5   4  13        0.48        1.69      3.79 o 
  -4   4  13       72.86       65.13     12.69 o 
  -3   4  13        1.83        0.00      4.23 o 
  -2   4  13       22.63       19.74      6.77 o 
  -1   4  13       13.11       14.10     10.71 o 
  -7   5  13        7.47       12.69      7.33 o 
  -6   5  13       56.35       31.77     22.27 o 
  -5   5  13       23.66       18.59      5.08 o 
  -4   5  13       15.10       12.69      6.48 o 
  -3   5  13        4.13        6.20      6.20 o 
  -5   6  13       70.24       73.94      6.17 o 
  -3  -4  14        2.33        5.36      5.64 o 
  -2  -4  14        3.41        0.00      4.23 o 
  -1  -4  14        9.92       10.43      6.77 o 
  -4  -3  14        9.81        8.18      5.92 o 
  -3  -3  14       12.08       11.84      6.20 o 
  -2  -3  14       23.82       31.58      7.33 o 
  -1  -3  14        6.30        9.02      6.77 o 
   0  -3  14       39.04       48.21      8.46 o 
  -5  -2  14       33.88       38.06      7.33 o 
  -4  -2  14       23.23       31.86      7.33 o 
  -3  -2  14       75.97       95.30      8.74 o 
  -2  -2  14       23.63       23.12      7.05 o 
  -1  -2  14       39.86       46.80      8.46 o 
   0  -2  14       19.81       13.25     11.84 o 
  -6  -1  14       13.01       14.94      6.20 o 
  -5  -1  14       34.04       32.70      7.33 o 
  -4  -1  14        7.10        8.74      6.20 o 
  -3  -1  14       26.07       25.37      7.33 o 
  -2  -1  14       15.69       14.10      7.05 o 
  -1  -1  14       16.35       16.63      7.33 o 
   0  -1  14       88.32       89.09      9.87 o 
  -6   0  14       48.36       50.19      7.33 o 
  -5   0  14        4.42        3.67      5.64 o 
  -4   0  14        1.32       -0.85      5.07 o 
  -3   0  14       53.63       55.26      8.18 o 
  -2   0  14        4.79        9.30     10.71 o 
  -1   0  14        7.48        5.07      6.48 o 
  -7   1  14        0.69        1.74      3.65 o 
  -6   1  14       24.16       21.15      6.77 o 
  -5   1  14      110.52      120.95      9.30 o 
  -4   1  14        0.44        2.26      5.64 o 
  -3   1  14       63.67       46.52     13.25 o 
  -2   1  14        0.25        0.00      4.23 o 
  -1   1  14       53.30       64.56      9.02 o 
  -7   2  14        0.00        0.90      3.57 o 
  -6   2  14       18.81       17.09      6.10 o 
  -5   2  14       26.99       25.66     11.84 o 
  -4   2  14       25.77       26.50      7.61 o 
  -3   2  14        7.00        2.82      5.92 o 
  -2   2  14        6.47        7.89      6.77 o 
  -6   3  14        1.68        2.04      4.08 o 
  -5   3  14        0.00       -1.13      5.64 o 
  -4   3  14       18.78       18.89      7.33 o 
  -3   3  14        5.67        4.51      6.48 o 
                                                 
